# Supplementary material for: SPECS: a non-parametric method to identify tissue-specific molecular features for unbalanced sample groups
Source: BMC Bioinformatics. 2020 Feb 17;21:58. doi: 10.1186/s12859-020-3407-z (PMC7026976; doi:10.1186/s12859-020-3407-z)
Supplement: Supplementary file 3 — Additional file 3. Supplementary Table SPECS results for all genes on GTEX. [file 12859_2020_3407_MOESM3_ESM.txt]

ensembl_gene_id	tissue_type	specs
ENSG00000000457.9	Adipose.Tissue	0.428311372470166
ENSG00000000460.12	Adipose.Tissue	0.54235074604701194
ENSG00000000938.8	Adipose.Tissue	0.808325515527733
ENSG00000000971.11	Adipose.Tissue	0.761727288571563
ENSG00000001460.13	Adipose.Tissue	0.477168511803659
ENSG00000001461.12	Adipose.Tissue	0.25337662015468
ENSG00000004455.12	Adipose.Tissue	0.58059241024275
ENSG00000004487.11	Adipose.Tissue	0.277390106970252
ENSG00000006555.6	Adipose.Tissue	0.188775737927686
ENSG00000007341.14	Adipose.Tissue	0.440397943397369
ENSG00000007908.11	Adipose.Tissue	0.650143962291787
ENSG00000007923.11	Adipose.Tissue	0.386683234694122
ENSG00000007933.8	Adipose.Tissue	0.863927977154531
ENSG00000007968.6	Adipose.Tissue	0.515168880589642
ENSG00000008118.5	Adipose.Tissue	0.284449253903456
ENSG00000008128.18	Adipose.Tissue	0.450797616786262
ENSG00000008130.11	Adipose.Tissue	0.725029112512698
ENSG00000009307.11	Adipose.Tissue	0.719839058136549
ENSG00000009709.7	Adipose.Tissue	0.387535850987961
ENSG00000009724.12	Adipose.Tissue	0.387361353103765
ENSG00000009780.11	Adipose.Tissue	0.662787717327395
ENSG00000009790.10	Adipose.Tissue	0.541124357698922
ENSG00000010072.11	Adipose.Tissue	0.659467311779889
ENSG00000010165.15	Adipose.Tissue	0.467868052416316
ENSG00000010803.12	Adipose.Tissue	0.389175236736287
ENSG00000010932.11	Adipose.Tissue	0.745284846009129
ENSG00000011007.8	Adipose.Tissue	0.676827512274052
ENSG00000011009.6	Adipose.Tissue	0.31918971651083
ENSG00000011021.17	Adipose.Tissue	0.521546526885139
ENSG00000014914.15	Adipose.Tissue	0.314458580823603
ENSG00000016490.11	Adipose.Tissue	0.338963710254689
ENSG00000016602.8	Adipose.Tissue	0.318151906651442
ENSG00000018625.10	Adipose.Tissue	0.708905981227986
ENSG00000020129.11	Adipose.Tissue	0.166165987262124
ENSG00000020633.14	Adipose.Tissue	0.644370432535906
ENSG00000021852.8	Adipose.Tissue	0.390863833652072
ENSG00000023572.4	Adipose.Tissue	0.593699098088854
ENSG00000023902.9	Adipose.Tissue	0.467406199959578
ENSG00000023909.5	Adipose.Tissue	0.685640510386926
ENSG00000024526.12	Adipose.Tissue	0.41022805085544
ENSG00000025800.9	Adipose.Tissue	0.489791428167507
ENSG00000026751.12	Adipose.Tissue	0.553553722114097
ENSG00000027644.4	Adipose.Tissue	0.524178494325355
ENSG00000027869.7	Adipose.Tissue	0.615871230398691
ENSG00000028137.12	Adipose.Tissue	0.888970474564059
ENSG00000031698.8	Adipose.Tissue	0.522401502129573
ENSG00000033122.14	Adipose.Tissue	0.270513443309414
ENSG00000034971.10	Adipose.Tissue	0.793493234112049
ENSG00000036549.8	Adipose.Tissue	0.559149020758629
ENSG00000037637.6	Adipose.Tissue	0.458776085594736
ENSG00000040487.8	Adipose.Tissue	0.34781531960201
ENSG00000041988.11	Adipose.Tissue	0.504770983843349
ENSG00000042781.8	Adipose.Tissue	0.254988275063958
ENSG00000043514.11	Adipose.Tissue	0.209404817290003
ENSG00000044012.3	Adipose.Tissue	0.370105373276821
ENSG00000047410.9	Adipose.Tissue	0.700176642397563
ENSG00000048707.9	Adipose.Tissue	0.608078658804126
ENSG00000049089.9	Adipose.Tissue	0.25054126890849
ENSG00000049239.8	Adipose.Tissue	0.718495663056959
ENSG00000049245.8	Adipose.Tissue	0.897878678819602
ENSG00000049246.10	Adipose.Tissue	0.476035884197979
ENSG00000049247.9	Adipose.Tissue	0.494279001264434
ENSG00000049249.4	Adipose.Tissue	0.555857021943631
ENSG00000050628.16	Adipose.Tissue	0.889497971484956
ENSG00000052723.7	Adipose.Tissue	0.64456168769149
ENSG00000053371.8	Adipose.Tissue	0.412030869790042
ENSG00000053372.4	Adipose.Tissue	0.612210741088353
ENSG00000054116.7	Adipose.Tissue	0.419919824984613
ENSG00000054118.9	Adipose.Tissue	0.50329167871738
ENSG00000054267.16	Adipose.Tissue	0.603280938262034
ENSG00000054392.8	Adipose.Tissue	0.349411461445237
ENSG00000054523.12	Adipose.Tissue	0.388449639944965
ENSG00000055070.12	Adipose.Tissue	0.517200102410697
ENSG00000055732.8	Adipose.Tissue	0.5733963732936
ENSG00000057252.8	Adipose.Tissue	0.658806389367585
ENSG00000057468.6	Adipose.Tissue	0.450364327441438
ENSG00000057757.5	Adipose.Tissue	0.478844798872838
ENSG00000058085.10	Adipose.Tissue	0.519479381537721
ENSG00000058453.12	Adipose.Tissue	0.428099022328561
ENSG00000058668.10	Adipose.Tissue	0.695665831245785
ENSG00000058673.11	Adipose.Tissue	0.557078314295835
ENSG00000058799.9	Adipose.Tissue	0.426901329742332
ENSG00000058804.10	Adipose.Tissue	0.542099930022106
ENSG00000059588.5	Adipose.Tissue	0.419177904201727
ENSG00000060642.6	Adipose.Tissue	0.31054628099784
ENSG00000060656.15	Adipose.Tissue	0.400367306093988
ENSG00000060688.8	Adipose.Tissue	0.540791979552088
ENSG00000060718.14	Adipose.Tissue	0.454434743583067
ENSG00000064703.7	Adipose.Tissue	0.548227604995112
ENSG00000064886.9	Adipose.Tissue	0.693515096250048
ENSG00000065135.7	Adipose.Tissue	0.814460976238232
ENSG00000065183.11	Adipose.Tissue	0.692082125048891
ENSG00000065243.14	Adipose.Tissue	0.702514845404981
ENSG00000065526.6	Adipose.Tissue	0.596714786110049
ENSG00000065600.8	Adipose.Tissue	0.545453208175078
ENSG00000065978.13	Adipose.Tissue	0.724789805663902
ENSG00000066027.7	Adipose.Tissue	0.812999695146413
ENSG00000066056.9	Adipose.Tissue	0.951539743542919
ENSG00000066135.8	Adipose.Tissue	0.390168224466497
ENSG00000066136.15	Adipose.Tissue	0.277601779727695
ENSG00000066185.8	Adipose.Tissue	0.371628485680572
ENSG00000066279.12	Adipose.Tissue	0.498277115108125
ENSG00000066294.10	Adipose.Tissue	0.75971535440457
ENSG00000066322.8	Adipose.Tissue	0.72770455214096
ENSG00000066557.5	Adipose.Tissue	0.742649536277014
ENSG00000067208.10	Adipose.Tissue	0.594026705952891
ENSG00000067334.9	Adipose.Tissue	0.710619366894078
ENSG00000067533.5	Adipose.Tissue	0.705633144141876
ENSG00000067606.11	Adipose.Tissue	0.14605117002502
ENSG00000067704.8	Adipose.Tissue	0.764951987697291
ENSG00000069248.9	Adipose.Tissue	0.616107773736479
ENSG00000069275.12	Adipose.Tissue	0.579917074070307
ENSG00000069424.10	Adipose.Tissue	0.640848517394381
ENSG00000069702.6	Adipose.Tissue	0.844665315809133
ENSG00000069712.9	Adipose.Tissue	0.593331133673627
ENSG00000069812.7	Adipose.Tissue	0.409684438352265
ENSG00000070759.12	Adipose.Tissue	0.337956335721015
ENSG00000070785.12	Adipose.Tissue	0.716647101407455
ENSG00000070831.11	Adipose.Tissue	0.730709499548879
ENSG00000070886.6	Adipose.Tissue	0.387372661891517
ENSG00000072694.14	Adipose.Tissue	0.849945648980835
ENSG00000073754.5	Adipose.Tissue	0.416984823898831
ENSG00000073756.7	Adipose.Tissue	0.576893858214671
ENSG00000074800.9	Adipose.Tissue	0.581355444037559
ENSG00000074964.12	Adipose.Tissue	0.431213059170011
ENSG00000075151.15	Adipose.Tissue	0.59431113548161
ENSG00000075391.12	Adipose.Tissue	0.819856359057818
ENSG00000075945.8	Adipose.Tissue	0.580490612051325
ENSG00000076258.5	Adipose.Tissue	0.589834422917495
ENSG00000076321.6	Adipose.Tissue	0.828228262039865
ENSG00000076356.6	Adipose.Tissue	0.605502157826353
ENSG00000076864.15	Adipose.Tissue	0.132256649695361
ENSG00000077152.5	Adipose.Tissue	0.279825597160764
ENSG00000077157.16	Adipose.Tissue	0.522600500015678
ENSG00000077254.10	Adipose.Tissue	0.893853569764324
ENSG00000077522.8	Adipose.Tissue	0.459632623377343
ENSG00000077549.13	Adipose.Tissue	0.512199093013194
ENSG00000077585.9	Adipose.Tissue	0.606257284727929
ENSG00000078369.13	Adipose.Tissue	0.762906157361504
ENSG00000078618.15	Adipose.Tissue	0.463471034788073
ENSG00000078808.12	Adipose.Tissue	0.519939305082427
ENSG00000078900.10	Adipose.Tissue	0.126543291000163
ENSG00000079277.15	Adipose.Tissue	0.748624923335574
ENSG00000079335.13	Adipose.Tissue	0.579676273589746
ENSG00000079739.11	Adipose.Tissue	0.68676456488864
ENSG00000080910.7	Adipose.Tissue	0.459463275909028
ENSG00000080947.10	Adipose.Tissue	0.299236383092502
ENSG00000081019.9	Adipose.Tissue	0.522390248962755
ENSG00000081026.14	Adipose.Tissue	0.40139106933588
ENSG00000081237.14	Adipose.Tissue	0.774796707637144
ENSG00000081248.6	Adipose.Tissue	0.530259099453567
ENSG00000081277.7	Adipose.Tissue	0.827116676370929
ENSG00000081692.8	Adipose.Tissue	0.300777731491458
ENSG00000081721.7	Adipose.Tissue	0.646805461427852
ENSG00000081870.7	Adipose.Tissue	0.322631595963339
ENSG00000081985.6	Adipose.Tissue	0.741387307799352
ENSG00000082482.9	Adipose.Tissue	0.553183079959942
ENSG00000082497.7	Adipose.Tissue	0.520983989816337
ENSG00000082512.10	Adipose.Tissue	0.585539504375749
ENSG00000083444.12	Adipose.Tissue	0.637095456311007
ENSG00000084070.7	Adipose.Tissue	0.662451637897267
ENSG00000084072.12	Adipose.Tissue	0.312412496508379
ENSG00000084073.4	Adipose.Tissue	0.579513268113343
ENSG00000084623.7	Adipose.Tissue	0.622612120161934
ENSG00000084628.5	Adipose.Tissue	0.41339678735456
ENSG00000084636.13	Adipose.Tissue	0.463074757457987
ENSG00000084652.11	Adipose.Tissue	0.334745916280716
ENSG00000085433.11	Adipose.Tissue	0.616356244153663
ENSG00000085465.11	Adipose.Tissue	0.471988205238558
ENSG00000085491.11	Adipose.Tissue	0.859224922251272
ENSG00000085552.12	Adipose.Tissue	0.379615312436133
ENSG00000085831.11	Adipose.Tissue	0.222161227872272
ENSG00000085832.12	Adipose.Tissue	0.761354538908008
ENSG00000085840.8	Adipose.Tissue	0.407602870622517
ENSG00000085998.9	Adipose.Tissue	0.168983889267225
ENSG00000085999.7	Adipose.Tissue	0.270336816763978
ENSG00000086015.16	Adipose.Tissue	0.343513677632654
ENSG00000086619.9	Adipose.Tissue	0.479077807481255
ENSG00000088035.11	Adipose.Tissue	0.520184946388339
ENSG00000088280.14	Adipose.Tissue	0.537255029065745
ENSG00000090020.6	Adipose.Tissue	0.334312737494438
ENSG00000090104.7	Adipose.Tissue	0.491636799627038
ENSG00000090273.9	Adipose.Tissue	0.326646002850417
ENSG00000090432.5	Adipose.Tissue	0.467151062563329
ENSG00000090621.9	Adipose.Tissue	0.636582613788619
ENSG00000090686.11	Adipose.Tissue	0.444914273796293
ENSG00000092607.9	Adipose.Tissue	0.844273889513259
ENSG00000092621.7	Adipose.Tissue	0.419657107994542
ENSG00000092847.6	Adipose.Tissue	0.334324160525301
ENSG00000092850.7	Adipose.Tissue	0.285993410094699
ENSG00000092853.9	Adipose.Tissue	0.566029550935511
ENSG00000092969.7	Adipose.Tissue	0.41959816113024
ENSG00000092978.6	Adipose.Tissue	0.495033779409622
ENSG00000094963.9	Adipose.Tissue	0.872650266760763
ENSG00000094975.9	Adipose.Tissue	0.429187225914061
ENSG00000097021.15	Adipose.Tissue	0.285885262939633
ENSG00000097033.10	Adipose.Tissue	0.9013191865618
ENSG00000097046.8	Adipose.Tissue	0.46553026460665
ENSG00000097096.8	Adipose.Tissue	0.450008490612197
ENSG00000099260.6	Adipose.Tissue	0.935591337318738
ENSG00000107404.13	Adipose.Tissue	0.251913193356407
ENSG00000116128.5	Adipose.Tissue	0.206817265330735
ENSG00000116132.7	Adipose.Tissue	0.795695400316546
ENSG00000116133.7	Adipose.Tissue	0.508949726423269
ENSG00000116138.8	Adipose.Tissue	0.281219272498906
ENSG00000116141.11	Adipose.Tissue	0.746898449587305
ENSG00000116147.12	Adipose.Tissue	0.395295487867386
ENSG00000116151.9	Adipose.Tissue	0.319727347023124
ENSG00000116157.5	Adipose.Tissue	0.528985537675697
ENSG00000116161.13	Adipose.Tissue	0.545989919069574
ENSG00000116171.12	Adipose.Tissue	0.72987772904265
ENSG00000116183.6	Adipose.Tissue	0.688367936471933
ENSG00000116191.13	Adipose.Tissue	0.345221963506074
ENSG00000116194.8	Adipose.Tissue	0.718390951507987
ENSG00000116198.8	Adipose.Tissue	0.449456457562557
ENSG00000116199.7	Adipose.Tissue	0.656666368731114
ENSG00000116205.6	Adipose.Tissue	0.527725152017979
ENSG00000116209.7	Adipose.Tissue	0.54966201868213
ENSG00000116212.10	Adipose.Tissue	0.379099378103622
ENSG00000116213.11	Adipose.Tissue	0.402216103698484
ENSG00000116218.8	Adipose.Tissue	0.366788679920535
ENSG00000116221.11	Adipose.Tissue	0.571359673568916
ENSG00000116237.11	Adipose.Tissue	0.647267621604598
ENSG00000116251.5	Adipose.Tissue	0.667861266384692
ENSG00000116254.13	Adipose.Tissue	0.298751551239368
ENSG00000116260.12	Adipose.Tissue	0.347261391119881
ENSG00000116266.6	Adipose.Tissue	0.619437876009821
ENSG00000116273.5	Adipose.Tissue	0.565620710456047
ENSG00000116285.8	Adipose.Tissue	0.719603327229447
ENSG00000116288.8	Adipose.Tissue	0.53105502539064
ENSG00000116299.12	Adipose.Tissue	0.247283902099221
ENSG00000116329.6	Adipose.Tissue	0.431284718549817
ENSG00000116337.11	Adipose.Tissue	0.304384860376234
ENSG00000116350.11	Adipose.Tissue	0.693148658011538
ENSG00000116353.11	Adipose.Tissue	0.680091053552461
ENSG00000116396.9	Adipose.Tissue	0.462677007736959
ENSG00000116406.14	Adipose.Tissue	0.620625436909081
ENSG00000116455.9	Adipose.Tissue	0.434789641484081
ENSG00000116459.6	Adipose.Tissue	0.428151432737384
ENSG00000116473.10	Adipose.Tissue	0.679871111485581
ENSG00000116478.7	Adipose.Tissue	0.16182552808384
ENSG00000116489.8	Adipose.Tissue	0.667346747463517
ENSG00000116497.13	Adipose.Tissue	0.443549754445429
ENSG00000116514.12	Adipose.Tissue	0.517701867209186
ENSG00000116521.6	Adipose.Tissue	0.576051206509379
ENSG00000116525.9	Adipose.Tissue	0.272621159739692
ENSG00000116539.6	Adipose.Tissue	0.561700248926953
ENSG00000116544.7	Adipose.Tissue	0.397931736928316
ENSG00000116560.6	Adipose.Tissue	0.626069494196712
ENSG00000116574.4	Adipose.Tissue	0.635414771217594
ENSG00000116580.14	Adipose.Tissue	0.601714312315592
ENSG00000116584.13	Adipose.Tissue	0.73575850621104
ENSG00000116586.7	Adipose.Tissue	0.536138505534681
ENSG00000116604.13	Adipose.Tissue	0.530839932553595
ENSG00000116641.11	Adipose.Tissue	0.591292719520135
ENSG00000116649.5	Adipose.Tissue	0.586977514305931
ENSG00000116652.5	Adipose.Tissue	0.4823840675551
ENSG00000116661.9	Adipose.Tissue	0.192149957230344
ENSG00000116663.6	Adipose.Tissue	0.301131987933741
ENSG00000116667.8	Adipose.Tissue	0.546945168673383
ENSG00000116668.8	Adipose.Tissue	0.565372790907005
ENSG00000116670.10	Adipose.Tissue	0.530183959765144
ENSG00000116675.11	Adipose.Tissue	0.594164908544855
ENSG00000116678.14	Adipose.Tissue	0.717026885294546
ENSG00000116679.11	Adipose.Tissue	0.623349167280243
ENSG00000116685.11	Adipose.Tissue	0.366863306981961
ENSG00000116688.12	Adipose.Tissue	0.449516280534169
ENSG00000116690.7	Adipose.Tissue	0.915090360140196
ENSG00000116691.6	Adipose.Tissue	0.500492697741047
ENSG00000116698.16	Adipose.Tissue	0.32010606156058
ENSG00000116701.10	Adipose.Tissue	0.812490885889909
ENSG00000116703.12	Adipose.Tissue	0.461294968925941
ENSG00000116704.6	Adipose.Tissue	0.328980604600791
ENSG00000116711.8	Adipose.Tissue	0.604488458556945
ENSG00000116717.7	Adipose.Tissue	0.807500173432376
ENSG00000116721.9	Adipose.Tissue	0.447157309390341
ENSG00000116726.4	Adipose.Tissue	0.461430113755634
ENSG00000116729.9	Adipose.Tissue	0.33882908644267
ENSG00000116731.18	Adipose.Tissue	0.450796445696618
ENSG00000116741.6	Adipose.Tissue	0.395598230065528
ENSG00000116745.6	Adipose.Tissue	0.432029221402456
ENSG00000116747.8	Adipose.Tissue	0.739489544977877
ENSG00000116748.15	Adipose.Tissue	0.421331030340377
ENSG00000116750.9	Adipose.Tissue	0.577381947317854
ENSG00000116752.5	Adipose.Tissue	0.573071915798898
ENSG00000116754.9	Adipose.Tissue	0.612126355816569
ENSG00000116761.7	Adipose.Tissue	0.478354617619481
ENSG00000116771.5	Adipose.Tissue	0.266925524668651
ENSG00000116774.7	Adipose.Tissue	0.72608751859258
ENSG00000116783.10	Adipose.Tissue	0.5420816744012
ENSG00000116785.9	Adipose.Tissue	0.604156836509913
ENSG00000116786.7	Adipose.Tissue	0.639660082688484
ENSG00000116791.9	Adipose.Tissue	0.327163615986079
ENSG00000116793.11	Adipose.Tissue	0.555838242672737
ENSG00000116809.7	Adipose.Tissue	0.389233622469475
ENSG00000116815.11	Adipose.Tissue	0.710420042118184
ENSG00000116819.6	Adipose.Tissue	0.408035315899806
ENSG00000116824.4	Adipose.Tissue	0.585870603978122
ENSG00000116830.7	Adipose.Tissue	0.455821562276558
ENSG00000116833.9	Adipose.Tissue	0.845472208530304
ENSG00000116852.10	Adipose.Tissue	0.639548429458349
ENSG00000116857.12	Adipose.Tissue	0.188094408098315
ENSG00000116863.10	Adipose.Tissue	0.39249004941961
ENSG00000116871.11	Adipose.Tissue	0.657508970045129
ENSG00000116874.7	Adipose.Tissue	0.752247739531727
ENSG00000116882.10	Adipose.Tissue	0.54797856731333106
ENSG00000116883.8	Adipose.Tissue	0.334842754811242
ENSG00000116885.14	Adipose.Tissue	0.446400016710028
ENSG00000116898.7	Adipose.Tissue	0.645100814693499
ENSG00000116903.6	Adipose.Tissue	0.626732757903908
ENSG00000116906.7	Adipose.Tissue	0.475360937930606
ENSG00000116918.9	Adipose.Tissue	0.745657794213264
ENSG00000116922.10	Adipose.Tissue	0.689168514944617
ENSG00000116954.7	Adipose.Tissue	0.920648946285565
ENSG00000116957.8	Adipose.Tissue	0.383984047631799
ENSG00000116962.10	Adipose.Tissue	0.836165715956973
ENSG00000116977.14	Adipose.Tissue	0.730638605566214
ENSG00000116981.3	Adipose.Tissue	0.414886842508761
ENSG00000116983.8	Adipose.Tissue	0.306580100094372
ENSG00000116984.8	Adipose.Tissue	0.523875611936282
ENSG00000116985.6	Adipose.Tissue	0.273816751627881
ENSG00000116990.9	Adipose.Tissue	0.174277513374112
ENSG00000116991.6	Adipose.Tissue	0.65802055256891
ENSG00000116996.5	Adipose.Tissue	0.472382982436389
ENSG00000117000.8	Adipose.Tissue	0.684370127441298
ENSG00000117010.11	Adipose.Tissue	0.429875452966176
ENSG00000117013.10	Adipose.Tissue	0.498298427262383
ENSG00000117016.5	Adipose.Tissue	0.268362342818209
ENSG00000117036.7	Adipose.Tissue	0.718295049594352
ENSG00000117054.9	Adipose.Tissue	0.519475286162422
ENSG00000117069.10	Adipose.Tissue	0.255288025346115
ENSG00000117090.10	Adipose.Tissue	0.635216177899778
ENSG00000117091.5	Adipose.Tissue	0.689101300162358
ENSG00000117114.15	Adipose.Tissue	0.649594513684356
ENSG00000117115.8	Adipose.Tissue	0.389152252605563
ENSG00000117118.5	Adipose.Tissue	0.508934063603833
ENSG00000117122.9	Adipose.Tissue	0.736324619605303
ENSG00000117133.6	Adipose.Tissue	0.541762693457856
ENSG00000117139.12	Adipose.Tissue	0.454462792080544
ENSG00000117143.9	Adipose.Tissue	0.786161124222801
ENSG00000117148.6	Adipose.Tissue	0.432580103394974
ENSG00000117151.8	Adipose.Tissue	0.656337822137491
ENSG00000117152.9	Adipose.Tissue	0.501663928214673
ENSG00000117153.11	Adipose.Tissue	0.423735643547696
ENSG00000117154.7	Adipose.Tissue	0.599304632243882
ENSG00000117155.12	Adipose.Tissue	0.098800975452122
ENSG00000117174.6	Adipose.Tissue	0.644912017724524
ENSG00000117215.10	Adipose.Tissue	0.484108734322481
ENSG00000117222.9	Adipose.Tissue	0.437059321358577
ENSG00000117226.7	Adipose.Tissue	0.542417739434665
ENSG00000117228.9	Adipose.Tissue	0.698334528702961
ENSG00000117245.8	Adipose.Tissue	0.779900009491092
ENSG00000117262.14	Adipose.Tissue	0.365179496833673
ENSG00000117266.11	Adipose.Tissue	0.219756711198051
ENSG00000117280.8	Adipose.Tissue	0.620221912855726
ENSG00000117281.11	Adipose.Tissue	0.394613110260858
ENSG00000117289.7	Adipose.Tissue	0.798366448877338
ENSG00000117298.10	Adipose.Tissue	0.78646800994047
ENSG00000117305.10	Adipose.Tissue	0.473832693398945
ENSG00000117308.10	Adipose.Tissue	0.343735278208912
ENSG00000117318.8	Adipose.Tissue	0.65913177518286
ENSG00000117322.12	Adipose.Tissue	0.407187446305387
ENSG00000117335.14	Adipose.Tissue	0.697964915940822
ENSG00000117360.8	Adipose.Tissue	0.545007932822871
ENSG00000117362.8	Adipose.Tissue	0.514685944519704
ENSG00000117385.11	Adipose.Tissue	0.611734008191688
ENSG00000117394.15	Adipose.Tissue	0.387104878350395
ENSG00000117395.6	Adipose.Tissue	0.441053504995267
ENSG00000117399.9	Adipose.Tissue	0.465746081371568
ENSG00000117400.10	Adipose.Tissue	0.587630998569449
ENSG00000117407.12	Adipose.Tissue	0.411099338775968
ENSG00000117408.6	Adipose.Tissue	0.194568332033939
ENSG00000117410.9	Adipose.Tissue	0.315926277164053
ENSG00000117411.12	Adipose.Tissue	0.571600088373788
ENSG00000117419.10	Adipose.Tissue	0.392429510088996
ENSG00000117425.9	Adipose.Tissue	0.394701819260826
ENSG00000117448.9	Adipose.Tissue	0.433585673281708
ENSG00000117450.9	Adipose.Tissue	0.438083415416175
ENSG00000117461.10	Adipose.Tissue	0.881212473450326
ENSG00000117472.5	Adipose.Tissue	0.288200333750412
ENSG00000117475.9	Adipose.Tissue	0.518144470988719
ENSG00000117477.8	Adipose.Tissue	0.165207263501009
ENSG00000117479.8	Adipose.Tissue	0.66456342766774
ENSG00000117480.11	Adipose.Tissue	0.300084094757207
ENSG00000117481.6	Adipose.Tissue	0.532325796235056
ENSG00000117500.8	Adipose.Tissue	0.769570657538025
ENSG00000117501.10	Adipose.Tissue	0.506120518612512
ENSG00000117505.8	Adipose.Tissue	0.61737620959006
ENSG00000117507.4	Adipose.Tissue	0.729285482808619
ENSG00000117519.11	Adipose.Tissue	0.687592974413144
ENSG00000117523.11	Adipose.Tissue	0.644045967732668
ENSG00000117525.9	Adipose.Tissue	0.823772195520441
ENSG00000117528.7	Adipose.Tissue	0.296847618353962
ENSG00000117533.10	Adipose.Tissue	0.609936654028576
ENSG00000117543.15	Adipose.Tissue	0.421152654963084
ENSG00000117560.6	Adipose.Tissue	0.484112286427882
ENSG00000117569.14	Adipose.Tissue	0.6215156779493
ENSG00000117586.6	Adipose.Tissue	0.439094795296972
ENSG00000117592.8	Adipose.Tissue	0.787591856334124
ENSG00000117593.8	Adipose.Tissue	0.617644511446518
ENSG00000117594.5	Adipose.Tissue	0.750975443792722
ENSG00000117595.6	Adipose.Tissue	0.204350986295099
ENSG00000117597.13	Adipose.Tissue	0.673061172668614
ENSG00000117598.7	Adipose.Tissue	0.359559888554288
ENSG00000117600.8	Adipose.Tissue	0.787044515834366
ENSG00000117601.9	Adipose.Tissue	0.439201138701803
ENSG00000117602.7	Adipose.Tissue	0.367246867342633
ENSG00000117614.5	Adipose.Tissue	0.673553109569664
ENSG00000117616.13	Adipose.Tissue	0.357793768724454
ENSG00000117620.8	Adipose.Tissue	0.576469377286755
ENSG00000117625.9	Adipose.Tissue	0.3742093877273
ENSG00000117632.16	Adipose.Tissue	0.436758455044043
ENSG00000117640.13	Adipose.Tissue	0.195787079125119
ENSG00000117643.10	Adipose.Tissue	0.586010596850426
ENSG00000117650.8	Adipose.Tissue	0.410210349709368
ENSG00000117676.9	Adipose.Tissue	0.395188768318444
ENSG00000117682.12	Adipose.Tissue	0.816059730685877
ENSG00000117691.5	Adipose.Tissue	0.552381971156491
ENSG00000117697.10	Adipose.Tissue	0.599824923203953
ENSG00000117707.11	Adipose.Tissue	0.429044452213744
ENSG00000117713.13	Adipose.Tissue	0.379630950126972
ENSG00000117724.8	Adipose.Tissue	0.497712520841256
ENSG00000117748.5	Adipose.Tissue	0.527129214081806
ENSG00000117751.13	Adipose.Tissue	0.674290151510813
ENSG00000117758.9	Adipose.Tissue	0.844133755493519
ENSG00000117791.11	Adipose.Tissue	0.61598915408855
ENSG00000117834.8	Adipose.Tissue	0.295693461572311
ENSG00000117859.14	Adipose.Tissue	0.479662566324525
ENSG00000117862.7	Adipose.Tissue	0.701847121440544
ENSG00000118193.7	Adipose.Tissue	0.490150452478472
ENSG00000118194.14	Adipose.Tissue	0.364556331566198
ENSG00000118197.9	Adipose.Tissue	0.662794186252781
ENSG00000118200.10	Adipose.Tissue	0.77478590057718
ENSG00000118217.5	Adipose.Tissue	0.638461732956751
ENSG00000118292.4	Adipose.Tissue	0.688353213500387
ENSG00000118298.6	Adipose.Tissue	0.18360316897488899
ENSG00000118454.8	Adipose.Tissue	0.767964966831851
ENSG00000118473.17	Adipose.Tissue	0.632617916966775
ENSG00000118655.4	Adipose.Tissue	0.793943247121284
ENSG00000118729.10	Adipose.Tissue	0.673530584097785
ENSG00000118733.12	Adipose.Tissue	0.322519816163235
ENSG00000118873.11	Adipose.Tissue	0.75315521497181
ENSG00000119280.12	Adipose.Tissue	0.648796059554054
ENSG00000119283.11	Adipose.Tissue	0.495213352099545
ENSG00000119285.6	Adipose.Tissue	0.714878021752558
ENSG00000119535.13	Adipose.Tissue	0.732763889756956
ENSG00000120332.11	Adipose.Tissue	0.89662507569594
ENSG00000120333.4	Adipose.Tissue	0.512856627788035
ENSG00000120334.11	Adipose.Tissue	0.719058120619014
ENSG00000120337.7	Adipose.Tissue	0.572904693135637
ENSG00000120341.14	Adipose.Tissue	0.508132287040407
ENSG00000120370.8	Adipose.Tissue	0.635404862860704
ENSG00000120656.7	Adipose.Tissue	0.655780387040885
ENSG00000120937.8	Adipose.Tissue	0.559203052846864
ENSG00000120942.9	Adipose.Tissue	0.507230506085199
ENSG00000120948.11	Adipose.Tissue	0.341065823094127
ENSG00000120949.10	Adipose.Tissue	0.936468630841416
ENSG00000120952.4	Adipose.Tissue	0.457936623329349
ENSG00000121310.12	Adipose.Tissue	0.429173113042642
ENSG00000121446.13	Adipose.Tissue	0.490736628722549
ENSG00000121454.4	Adipose.Tissue	0.259949051974837
ENSG00000121481.6	Adipose.Tissue	0.767509363962091
ENSG00000121486.7	Adipose.Tissue	0.31178762509124
ENSG00000121634.4	Adipose.Tissue	0.448383887777643
ENSG00000121753.8	Adipose.Tissue	0.546899441463784
ENSG00000121764.7	Adipose.Tissue	0.767835348564368
ENSG00000121766.10	Adipose.Tissue	0.479581516344645
ENSG00000121769.3	Adipose.Tissue	0.485795497464955
ENSG00000121774.13	Adipose.Tissue	0.689544276937245
ENSG00000121775.13	Adipose.Tissue	0.579431577114766
ENSG00000121848.9	Adipose.Tissue	0.643720588882133
ENSG00000121851.8	Adipose.Tissue	0.776109326080681
ENSG00000121900.14	Adipose.Tissue	0.278904461891077
ENSG00000121903.10	Adipose.Tissue	0.508071680095417
ENSG00000121904.13	Adipose.Tissue	0.62695502939771
ENSG00000121905.5	Adipose.Tissue	0.34610188155112
ENSG00000121931.11	Adipose.Tissue	0.443173149576698
ENSG00000121933.13	Adipose.Tissue	0.631804719441883
ENSG00000121940.11	Adipose.Tissue	0.534732192347701
ENSG00000121957.8	Adipose.Tissue	0.437798122889573
ENSG00000122176.10	Adipose.Tissue	0.724834527759951
ENSG00000122180.4	Adipose.Tissue	0.45410323845666
ENSG00000122188.8	Adipose.Tissue	0.653553847960441
ENSG00000122218.10	Adipose.Tissue	0.613519195148275
ENSG00000122223.8	Adipose.Tissue	0.63615546291292
ENSG00000122224.13	Adipose.Tissue	0.643196976278309
ENSG00000122406.8	Adipose.Tissue	0.642917390836641
ENSG00000122417.11	Adipose.Tissue	0.739488211085189
ENSG00000122420.5	Adipose.Tissue	0.73051491479282
ENSG00000122432.12	Adipose.Tissue	0.355355098196023
ENSG00000122435.5	Adipose.Tissue	0.440811679088086
ENSG00000122477.8	Adipose.Tissue	0.507705824060028
ENSG00000122481.12	Adipose.Tissue	0.346588553582582
ENSG00000122482.16	Adipose.Tissue	0.629089676106785
ENSG00000122483.13	Adipose.Tissue	0.769280893131659
ENSG00000122484.8	Adipose.Tissue	0.232967549148828
ENSG00000122497.13	Adipose.Tissue	0.572180414321254
ENSG00000123080.6	Adipose.Tissue	0.841542200955284
ENSG00000123091.4	Adipose.Tissue	0.648233835701823
ENSG00000123472.8	Adipose.Tissue	0.484087678364665
ENSG00000123473.11	Adipose.Tissue	0.492341560881246
ENSG00000123684.8	Adipose.Tissue	0.675608357416868
ENSG00000123685.4	Adipose.Tissue	0.782485505174297
ENSG00000123689.5	Adipose.Tissue	0.927325630162113
ENSG00000123836.10	Adipose.Tissue	0.202697209380321
ENSG00000123838.6	Adipose.Tissue	0.336268005286602
ENSG00000123843.8	Adipose.Tissue	0.626562103316784
ENSG00000125459.10	Adipose.Tissue	0.607564841651302
ENSG00000125462.12	Adipose.Tissue	0.371425455345515
ENSG00000125703.10	Adipose.Tissue	0.576321965705738
ENSG00000125944.14	Adipose.Tissue	0.5701590354384
ENSG00000125945.10	Adipose.Tissue	0.678164096481215
ENSG00000126067.7	Adipose.Tissue	0.577246046224651
ENSG00000126070.14	Adipose.Tissue	0.633011447771634
ENSG00000126088.8	Adipose.Tissue	0.598556402275342
ENSG00000126091.15	Adipose.Tissue	0.542929249961258
ENSG00000126106.9	Adipose.Tissue	0.69455739833524
ENSG00000126107.10	Adipose.Tissue	0.622523844466898
ENSG00000126698.6	Adipose.Tissue	0.712272514125957
ENSG00000126705.9	Adipose.Tissue	0.311032783645369
ENSG00000126709.10	Adipose.Tissue	0.538133810556156
ENSG00000127054.14	Adipose.Tissue	0.192404763091246
ENSG00000127074.10	Adipose.Tissue	0.720198010712845
ENSG00000127124.9	Adipose.Tissue	0.657644335301552
ENSG00000127125.7	Adipose.Tissue	0.568732156082487
ENSG00000127129.5	Adipose.Tissue	0.232782097617879
ENSG00000127423.6	Adipose.Tissue	0.262062818903722
ENSG00000127463.9	Adipose.Tissue	0.566598675764915
ENSG00000127472.6	Adipose.Tissue	0.649838168269323
ENSG00000127481.10	Adipose.Tissue	0.41995797933344
ENSG00000127483.13	Adipose.Tissue	0.525944343847386
ENSG00000127603.19	Adipose.Tissue	0.551540223159127
ENSG00000130695.9	Adipose.Tissue	0.178839023488962
ENSG00000130762.10	Adipose.Tissue	0.403101711840321
ENSG00000130764.5	Adipose.Tissue	0.33944149164644
ENSG00000130766.4	Adipose.Tissue	0.600533645030253
ENSG00000130768.10	Adipose.Tissue	0.441190280438263
ENSG00000130770.13	Adipose.Tissue	0.0951211419208859
ENSG00000130772.9	Adipose.Tissue	0.364328623435336
ENSG00000130775.11	Adipose.Tissue	0.737069768159879
ENSG00000130939.14	Adipose.Tissue	0.360387254586361
ENSG00000130940.10	Adipose.Tissue	0.256682214432673
ENSG00000131233.8	Adipose.Tissue	0.529998692313372
ENSG00000131236.12	Adipose.Tissue	0.692411982490438
ENSG00000131238.12	Adipose.Tissue	0.55504992012548
ENSG00000131584.14	Adipose.Tissue	0.304072749502165
ENSG00000131591.13	Adipose.Tissue	0.377658786035431
ENSG00000131686.10	Adipose.Tissue	0.459947764109931
ENSG00000131697.13	Adipose.Tissue	0.647514281155502
ENSG00000131778.13	Adipose.Tissue	0.386513692476564
ENSG00000131779.6	Adipose.Tissue	0.132860614696757
ENSG00000131781.8	Adipose.Tissue	0.420685901764389
ENSG00000131788.11	Adipose.Tissue	0.426073375749991
ENSG00000131791.6	Adipose.Tissue	0.380610866847855
ENSG00000131795.8	Adipose.Tissue	0.483009992442363
ENSG00000131910.4	Adipose.Tissue	0.237234204655212
ENSG00000131914.6	Adipose.Tissue	0.433457045105104
ENSG00000132122.7	Adipose.Tissue	0.585838134597123
ENSG00000132128.12	Adipose.Tissue	0.438472788103602
ENSG00000132185.12	Adipose.Tissue	0.465984698209317
ENSG00000132196.9	Adipose.Tissue	0.370166070759986
ENSG00000132485.8	Adipose.Tissue	0.377318672864407
ENSG00000132676.11	Adipose.Tissue	0.555904147506111
ENSG00000132677.8	Adipose.Tissue	0.213573438690936
ENSG00000132680.6	Adipose.Tissue	0.294386384975959
ENSG00000132681.12	Adipose.Tissue	0.507797773544708
ENSG00000132688.10	Adipose.Tissue	0.729728990718438
ENSG00000132692.14	Adipose.Tissue	0.367744049750774
ENSG00000132693.8	Adipose.Tissue	0.461098749623832
ENSG00000132694.14	Adipose.Tissue	0.412106308612276
ENSG00000132698.9	Adipose.Tissue	0.176990717993045
ENSG00000132702.8	Adipose.Tissue	0.510765966978345
ENSG00000132703.3	Adipose.Tissue	0.397546487103974
ENSG00000132704.11	Adipose.Tissue	0.462236512819676
ENSG00000132716.14	Adipose.Tissue	0.404450588796928
ENSG00000132718.7	Adipose.Tissue	0.463028063024863
ENSG00000132763.10	Adipose.Tissue	0.38020925806703
ENSG00000132768.9	Adipose.Tissue	0.391368689235009
ENSG00000132773.7	Adipose.Tissue	0.454195499838014
ENSG00000132780.12	Adipose.Tissue	0.669164960102948
ENSG00000132781.13	Adipose.Tissue	0.327057798806422
ENSG00000132849.14	Adipose.Tissue	0.153778773756109
ENSG00000132854.14	Adipose.Tissue	0.696866142138942
ENSG00000132855.4	Adipose.Tissue	0.33551533915585
ENSG00000132879.9	Adipose.Tissue	0.149613161786344
ENSG00000132881.7	Adipose.Tissue	0.141684410553726
ENSG00000132906.13	Adipose.Tissue	0.220807337997944
ENSG00000133019.7	Adipose.Tissue	0.264408704939328
ENSG00000133048.8	Adipose.Tissue	0.669605676019727
ENSG00000133055.4	Adipose.Tissue	0.452061080152038
ENSG00000133056.9	Adipose.Tissue	0.695473686040773
ENSG00000133059.12	Adipose.Tissue	0.41674109482774
ENSG00000133063.11	Adipose.Tissue	0.768399116803873
ENSG00000133065.6	Adipose.Tissue	0.382688482915061
ENSG00000133067.13	Adipose.Tissue	0.335754830583527
ENSG00000133069.10	Adipose.Tissue	0.312741968542096
ENSG00000133216.12	Adipose.Tissue	0.499157569677524
ENSG00000133226.12	Adipose.Tissue	0.487116749580003
ENSG00000134183.7	Adipose.Tissue	0.390172248705163
ENSG00000134184.8	Adipose.Tissue	0.446457154597963
ENSG00000134186.7	Adipose.Tissue	0.569762696214505
ENSG00000134193.10	Adipose.Tissue	0.333738281269045
ENSG00000134198.5	Adipose.Tissue	0.575593984835417
ENSG00000134200.2	Adipose.Tissue	0.410357993298166
ENSG00000134201.6	Adipose.Tissue	0.599285465059193
ENSG00000134202.6	Adipose.Tissue	0.389739813228371
ENSG00000134207.10	Adipose.Tissue	0.421838853451456
ENSG00000134215.11	Adipose.Tissue	0.455123695862307
ENSG00000134216.14	Adipose.Tissue	0.524054099612259
ENSG00000134222.12	Adipose.Tissue	0.239895757767568
ENSG00000134240.7	Adipose.Tissue	0.283433892270034
ENSG00000134242.11	Adipose.Tissue	0.675775995604953
ENSG00000134243.7	Adipose.Tissue	0.65937041386491
ENSG00000134245.13	Adipose.Tissue	0.585247630426048
ENSG00000134247.9	Adipose.Tissue	0.435618271619656
ENSG00000134248.9	Adipose.Tissue	0.61186259472146
ENSG00000134249.6	Adipose.Tissue	0.450952278795924
ENSG00000134250.13	Adipose.Tissue	0.678096473275366
ENSG00000134253.5	Adipose.Tissue	0.22074234051747
ENSG00000134255.9	Adipose.Tissue	0.71946423610508
ENSG00000134256.8	Adipose.Tissue	0.293214249648027
ENSG00000134258.12	Adipose.Tissue	0.266961791590945
ENSG00000134259.3	Adipose.Tissue	0.722441490147906
ENSG00000134262.8	Adipose.Tissue	0.365962862560882
ENSG00000134365.8	Adipose.Tissue	0.456183598591229
ENSG00000134369.11	Adipose.Tissue	0.911401433028729
ENSG00000134371.9	Adipose.Tissue	0.775826595199746
ENSG00000134375.6	Adipose.Tissue	0.572085278604304
ENSG00000134376.10	Adipose.Tissue	0.4807200389266
ENSG00000134389.8	Adipose.Tissue	0.460492993142326
ENSG00000134644.11	Adipose.Tissue	0.629885532393171
ENSG00000134668.8	Adipose.Tissue	0.669384095375724
ENSG00000134684.6	Adipose.Tissue	0.513971065764222
ENSG00000134686.12	Adipose.Tissue	0.629029104733033
ENSG00000134690.6	Adipose.Tissue	0.439807770155596
ENSG00000134697.8	Adipose.Tissue	0.666396968576258
ENSG00000134698.10	Adipose.Tissue	0.546990156248831
ENSG00000134709.6	Adipose.Tissue	0.183805229397995
ENSG00000134716.5	Adipose.Tissue	0.24099402940067
ENSG00000134717.13	Adipose.Tissue	0.683677371979092
ENSG00000134744.9	Adipose.Tissue	0.298152966738737
ENSG00000134748.12	Adipose.Tissue	0.47502371646458
ENSG00000135744.7	Adipose.Tissue	0.491922762030498
ENSG00000135749.14	Adipose.Tissue	0.505469091613171
ENSG00000135750.10	Adipose.Tissue	0.279915801216145
ENSG00000135763.5	Adipose.Tissue	0.628119537098711
ENSG00000135766.8	Adipose.Tissue	0.744323157258171
ENSG00000135773.8	Adipose.Tissue	0.221423264073633
ENSG00000135775.9	Adipose.Tissue	0.363176492667249
ENSG00000135776.4	Adipose.Tissue	0.699779501192245
ENSG00000135778.7	Adipose.Tissue	0.360785047178806
ENSG00000135801.5	Adipose.Tissue	0.82212366476676
ENSG00000135821.12	Adipose.Tissue	0.743333624491574
ENSG00000135823.9	Adipose.Tissue	0.629490385881034
ENSG00000135824.8	Adipose.Tissue	0.519079624533977
ENSG00000135828.7	Adipose.Tissue	0.443691078218705
ENSG00000135829.12	Adipose.Tissue	0.523581708513431
ENSG00000135835.6	Adipose.Tissue	0.570451930039148
ENSG00000135837.11	Adipose.Tissue	0.639216673423451
ENSG00000135838.9	Adipose.Tissue	0.720220120627833
ENSG00000135842.12	Adipose.Tissue	0.470739753358857
ENSG00000135845.5	Adipose.Tissue	0.490111057758015
ENSG00000135847.5	Adipose.Tissue	0.546216098918821
ENSG00000135862.5	Adipose.Tissue	0.93271092615031
ENSG00000135870.7	Adipose.Tissue	0.547057561857487
ENSG00000136628.13	Adipose.Tissue	0.56208400006837
ENSG00000136630.11	Adipose.Tissue	0.880843516478392
ENSG00000136631.8	Adipose.Tissue	0.347806342154787
ENSG00000136634.5	Adipose.Tissue	0.765800191808339
ENSG00000136636.8	Adipose.Tissue	0.582783772246541
ENSG00000136643.7	Adipose.Tissue	0.594922341659425
ENSG00000136653.15	Adipose.Tissue	0.390554447992807
ENSG00000137936.12	Adipose.Tissue	0.897186402378146
ENSG00000137941.12	Adipose.Tissue	0.419886995877027
ENSG00000137942.12	Adipose.Tissue	0.736064990564308
ENSG00000137944.12	Adipose.Tissue	0.575336725103854
ENSG00000137947.7	Adipose.Tissue	0.56680724124218
ENSG00000137948.14	Adipose.Tissue	0.496726465019433
ENSG00000137955.11	Adipose.Tissue	0.593600014465398
ENSG00000137959.11	Adipose.Tissue	0.687776197317631
ENSG00000137960.5	Adipose.Tissue	0.700236575298841
ENSG00000137962.8	Adipose.Tissue	0.924893703833827
ENSG00000137965.6	Adipose.Tissue	0.719660500964439
ENSG00000137968.12	Adipose.Tissue	0.272353022983011
ENSG00000137970.7	Adipose.Tissue	0.659306562286931
ENSG00000137975.7	Adipose.Tissue	0.599952954133507
ENSG00000137976.7	Adipose.Tissue	0.552286259883227
ENSG00000137992.10	Adipose.Tissue	0.414772990943937
ENSG00000137996.8	Adipose.Tissue	0.575381879103515
ENSG00000142224.11	Adipose.Tissue	0.453801276723252
ENSG00000142583.13	Adipose.Tissue	0.55563014834231
ENSG00000142599.13	Adipose.Tissue	0.611532653882362
ENSG00000142606.11	Adipose.Tissue	0.592461113041669
ENSG00000142609.13	Adipose.Tissue	0.438475726601154
ENSG00000142611.12	Adipose.Tissue	0.535948994034143
ENSG00000142615.7	Adipose.Tissue	0.387737472225888
ENSG00000142619.4	Adipose.Tissue	0.37453507032246
ENSG00000142621.15	Adipose.Tissue	0.282304931456352
ENSG00000142623.8	Adipose.Tissue	0.302883643325271
ENSG00000142627.9	Adipose.Tissue	0.71135058070854
ENSG00000142632.12	Adipose.Tissue	0.380654560717171
ENSG00000142634.8	Adipose.Tissue	0.469361335833065
ENSG00000142655.8	Adipose.Tissue	0.514568387777133
ENSG00000142657.16	Adipose.Tissue	0.776703187122548
ENSG00000142661.14	Adipose.Tissue	0.529227607412766
ENSG00000142669.9	Adipose.Tissue	0.74792593861181
ENSG00000142675.13	Adipose.Tissue	0.121984402747238
ENSG00000142676.8	Adipose.Tissue	0.731013284232277
ENSG00000142677.3	Adipose.Tissue	0.415969949254936
ENSG00000142684.7	Adipose.Tissue	0.484788476151174
ENSG00000142686.7	Adipose.Tissue	0.548549353840506
ENSG00000142687.13	Adipose.Tissue	0.230060631982923
ENSG00000142694.6	Adipose.Tissue	0.652991802084728
ENSG00000142698.10	Adipose.Tissue	0.422026080925069
ENSG00000142700.7	Adipose.Tissue	0.398836108796308
ENSG00000142733.10	Adipose.Tissue	0.762326672400136
ENSG00000142748.8	Adipose.Tissue	0.725195908639006
ENSG00000142751.10	Adipose.Tissue	0.34345397158635
ENSG00000142765.13	Adipose.Tissue	0.366740167735128
ENSG00000142784.11	Adipose.Tissue	0.202353163118084
ENSG00000142789.15	Adipose.Tissue	0.400603942324141
ENSG00000142794.14	Adipose.Tissue	0.43571373923043
ENSG00000142798.12	Adipose.Tissue	0.827369779642856
ENSG00000142856.12	Adipose.Tissue	0.407649091692573
ENSG00000142864.10	Adipose.Tissue	0.740380474954485
ENSG00000142867.8	Adipose.Tissue	0.736867173756969
ENSG00000142871.11	Adipose.Tissue	0.842962725713873
ENSG00000142875.15	Adipose.Tissue	0.408773668289122
ENSG00000142892.10	Adipose.Tissue	0.649691810847167
ENSG00000142910.11	Adipose.Tissue	0.867633398675694
ENSG00000142920.12	Adipose.Tissue	0.297300626299808
ENSG00000142937.7	Adipose.Tissue	0.647760529735999
ENSG00000142945.8	Adipose.Tissue	0.331698344110652
ENSG00000142949.12	Adipose.Tissue	0.670934770842045
ENSG00000142959.4	Adipose.Tissue	0.28251977308891
ENSG00000142961.10	Adipose.Tissue	0.687321509986933
ENSG00000142973.8	Adipose.Tissue	0.770350132468795
ENSG00000143001.4	Adipose.Tissue	0.257442738287206
ENSG00000143006.7	Adipose.Tissue	0.444612010472974
ENSG00000143013.8	Adipose.Tissue	0.724299109127646
ENSG00000143028.7	Adipose.Tissue	0.463432227534794
ENSG00000143032.7	Adipose.Tissue	0.527544265536362
ENSG00000143033.13	Adipose.Tissue	0.457010816444946
ENSG00000143036.12	Adipose.Tissue	0.237337921630318
ENSG00000143061.13	Adipose.Tissue	0.292831130608403
ENSG00000143067.4	Adipose.Tissue	0.835468923025473
ENSG00000143079.10	Adipose.Tissue	0.877186106421305
ENSG00000143093.10	Adipose.Tissue	0.448104090174912
ENSG00000143105.5	Adipose.Tissue	0.468440504836923
ENSG00000143106.8	Adipose.Tissue	0.422907134239595
ENSG00000143107.4	Adipose.Tissue	0.415619058724333
ENSG00000143110.7	Adipose.Tissue	0.765811618559492
ENSG00000143119.8	Adipose.Tissue	0.743588360602284
ENSG00000143125.5	Adipose.Tissue	0.583178112837301
ENSG00000143126.7	Adipose.Tissue	0.197826972420903
ENSG00000143127.8	Adipose.Tissue	0.374240094954012
ENSG00000143140.6	Adipose.Tissue	0.801840245309653
ENSG00000143147.10	Adipose.Tissue	0.579153940181259
ENSG00000143149.8	Adipose.Tissue	0.683671453966703
ENSG00000143153.8	Adipose.Tissue	0.106846462818698
ENSG00000143155.8	Adipose.Tissue	0.563151211950378
ENSG00000143156.9	Adipose.Tissue	0.446781312294043
ENSG00000143157.7	Adipose.Tissue	0.426121988214333
ENSG00000143158.6	Adipose.Tissue	0.463940002550106
ENSG00000143162.7	Adipose.Tissue	0.7478823025671
ENSG00000143164.11	Adipose.Tissue	0.602628941189745
ENSG00000143167.7	Adipose.Tissue	0.499209417628402
ENSG00000143171.8	Adipose.Tissue	0.608341222843237
ENSG00000143178.8	Adipose.Tissue	0.436518751385758
ENSG00000143179.8	Adipose.Tissue	0.623484528336216
ENSG00000143183.12	Adipose.Tissue	0.536522605733073
ENSG00000143184.4	Adipose.Tissue	0.554802931304246
ENSG00000143185.3	Adipose.Tissue	0.566076109634863
ENSG00000143190.17	Adipose.Tissue	0.557594188106042
ENSG00000143194.8	Adipose.Tissue	0.31274127689216
ENSG00000143195.8	Adipose.Tissue	0.307507632617333
ENSG00000143196.4	Adipose.Tissue	0.864902962322442
ENSG00000143198.8	Adipose.Tissue	0.849085836179247
ENSG00000143199.13	Adipose.Tissue	0.542202233194005
ENSG00000143207.15	Adipose.Tissue	0.677906162915142
ENSG00000143217.7	Adipose.Tissue	0.358188825843696
ENSG00000143222.7	Adipose.Tissue	0.385382729259178
ENSG00000143224.13	Adipose.Tissue	0.359851697010911
ENSG00000143226.9	Adipose.Tissue	0.791092334553267
ENSG00000143228.8	Adipose.Tissue	0.455320062168087
ENSG00000143248.8	Adipose.Tissue	0.770387290273483
ENSG00000143252.10	Adipose.Tissue	0.545401952141057
ENSG00000143256.4	Adipose.Tissue	0.666577653864263
ENSG00000143257.7	Adipose.Tissue	0.404152918112559
ENSG00000143258.11	Adipose.Tissue	0.195666966385695
ENSG00000143278.3	Adipose.Tissue	0.438469397929705
ENSG00000143294.10	Adipose.Tissue	0.513624660371057
ENSG00000143297.14	Adipose.Tissue	0.435337573069603
ENSG00000143303.7	Adipose.Tissue	0.226605245822378
ENSG00000143314.8	Adipose.Tissue	0.629411723247751
ENSG00000143315.5	Adipose.Tissue	0.432729273088726
ENSG00000143318.8	Adipose.Tissue	0.425784403165157
ENSG00000143319.12	Adipose.Tissue	0.40156343180619
ENSG00000143320.4	Adipose.Tissue	0.573476583803483
ENSG00000143321.14	Adipose.Tissue	0.444238127289022
ENSG00000143322.15	Adipose.Tissue	0.88766995432714
ENSG00000143324.9	Adipose.Tissue	0.589902276103216
ENSG00000143333.6	Adipose.Tissue	0.647691597611209
ENSG00000143337.14	Adipose.Tissue	0.653947226245354
ENSG00000143340.6	Adipose.Tissue	0.388315856257858
ENSG00000143341.7	Adipose.Tissue	0.775244146678434
ENSG00000143344.11	Adipose.Tissue	0.811990699189989
ENSG00000143353.7	Adipose.Tissue	0.456798585260468
ENSG00000143355.11	Adipose.Tissue	0.532472135038956
ENSG00000143363.11	Adipose.Tissue	0.229211264320147
ENSG00000143365.12	Adipose.Tissue	0.347205669435607
ENSG00000143367.11	Adipose.Tissue	0.357315668638572
ENSG00000143368.9	Adipose.Tissue	0.44899445038219
ENSG00000143369.10	Adipose.Tissue	0.752864593496713
ENSG00000143373.13	Adipose.Tissue	0.186023532773013
ENSG00000143374.10	Adipose.Tissue	0.342828891037483
ENSG00000143375.10	Adipose.Tissue	0.281166339618612
ENSG00000143376.8	Adipose.Tissue	0.336215943810501
ENSG00000143379.8	Adipose.Tissue	0.465406321854502
ENSG00000143382.9	Adipose.Tissue	0.758652988423823
ENSG00000143384.8	Adipose.Tissue	0.667430582557592
ENSG00000143387.8	Adipose.Tissue	0.8206618701826
ENSG00000143390.13	Adipose.Tissue	0.400342043361107
ENSG00000143393.12	Adipose.Tissue	0.383723309722408
ENSG00000143398.15	Adipose.Tissue	0.472992076538911
ENSG00000143401.10	Adipose.Tissue	0.416423762136278
ENSG00000143409.11	Adipose.Tissue	0.258626823369899
ENSG00000143412.5	Adipose.Tissue	0.287289857346014
ENSG00000143416.16	Adipose.Tissue	0.639533776373044
ENSG00000143418.15	Adipose.Tissue	0.563198008526777
ENSG00000143420.13	Adipose.Tissue	0.47652959345749
ENSG00000143434.11	Adipose.Tissue	0.507317860079378
ENSG00000143436.6	Adipose.Tissue	0.570403654348313
ENSG00000143437.16	Adipose.Tissue	0.726975888782963
ENSG00000143442.17	Adipose.Tissue	0.360119079552212
ENSG00000143443.9	Adipose.Tissue	0.3164938859215
ENSG00000143450.10	Adipose.Tissue	0.476336052418449
ENSG00000143452.11	Adipose.Tissue	0.597827632474402
ENSG00000143457.6	Adipose.Tissue	0.379290171205522
ENSG00000143458.7	Adipose.Tissue	0.468207234533317
ENSG00000143466.9	Adipose.Tissue	0.453250680873056
ENSG00000143469.12	Adipose.Tissue	0.272786654403733
ENSG00000143473.7	Adipose.Tissue	0.39723052493784
ENSG00000143476.13	Adipose.Tissue	0.548660263960935
ENSG00000143479.11	Adipose.Tissue	0.71246419950253
ENSG00000143486.11	Adipose.Tissue	0.582190281519767
ENSG00000143493.8	Adipose.Tissue	0.35911713575084
ENSG00000143494.11	Adipose.Tissue	0.652173928061736
ENSG00000143498.13	Adipose.Tissue	0.586295151699127
ENSG00000143499.9	Adipose.Tissue	0.500322277744069
ENSG00000143502.10	Adipose.Tissue	0.15413715181547
ENSG00000143507.13	Adipose.Tissue	0.566431260500658
ENSG00000143512.8	Adipose.Tissue	0.442676265588865
ENSG00000143514.12	Adipose.Tissue	0.55202483085663
ENSG00000143515.12	Adipose.Tissue	0.552861587427712
ENSG00000143520.6	Adipose.Tissue	0.528202576478528
ENSG00000143536.7	Adipose.Tissue	0.334093847298818
ENSG00000143537.9	Adipose.Tissue	0.856438601917191
ENSG00000143543.10	Adipose.Tissue	0.397085407890297
ENSG00000143545.4	Adipose.Tissue	0.781161969763943
ENSG00000143546.5	Adipose.Tissue	0.616189949628715
ENSG00000143549.15	Adipose.Tissue	0.737273920296628
ENSG00000143552.5	Adipose.Tissue	0.451546097038876
ENSG00000143553.6	Adipose.Tissue	0.653205939415986
ENSG00000143554.9	Adipose.Tissue	0.875943490003116
ENSG00000143556.4	Adipose.Tissue	0.443437072598311
ENSG00000143569.14	Adipose.Tissue	0.625832431257884
ENSG00000143570.13	Adipose.Tissue	0.705869847418082
ENSG00000143575.10	Adipose.Tissue	0.380380668233727
ENSG00000143578.11	Adipose.Tissue	0.355940868079638
ENSG00000143590.9	Adipose.Tissue	0.390804916387741
ENSG00000143595.8	Adipose.Tissue	0.52475950179751
ENSG00000143603.14	Adipose.Tissue	0.338514526333074
ENSG00000143612.14	Adipose.Tissue	0.650071482646125
ENSG00000143614.7	Adipose.Tissue	0.548590013685932
ENSG00000143621.12	Adipose.Tissue	0.528419082032506
ENSG00000143622.6	Adipose.Tissue	0.685818596120042
ENSG00000143624.9	Adipose.Tissue	0.436230015137611
ENSG00000143627.13	Adipose.Tissue	0.426509294297086
ENSG00000143630.5	Adipose.Tissue	0.271358487551625
ENSG00000143631.10	Adipose.Tissue	0.408307185135914
ENSG00000143632.10	Adipose.Tissue	0.579854773605566
ENSG00000143633.8	Adipose.Tissue	0.522966846401469
ENSG00000143641.8	Adipose.Tissue	0.5415876599332
ENSG00000143643.8	Adipose.Tissue	0.55963475434038
ENSG00000143669.9	Adipose.Tissue	0.789844602968662
ENSG00000143674.6	Adipose.Tissue	0.265498610716907
ENSG00000143740.10	Adipose.Tissue	0.166171690095287
ENSG00000143742.8	Adipose.Tissue	0.45861049221341
ENSG00000143748.13	Adipose.Tissue	0.339544824373013
ENSG00000143751.9	Adipose.Tissue	0.889429197857259
ENSG00000143753.8	Adipose.Tissue	0.7539116330184
ENSG00000143756.7	Adipose.Tissue	0.720908728096363
ENSG00000143761.9	Adipose.Tissue	0.492111759984981
ENSG00000143768.7	Adipose.Tissue	0.501989552247329
ENSG00000143771.7	Adipose.Tissue	0.656749405424025
ENSG00000143772.5	Adipose.Tissue	0.656354289827579
ENSG00000143774.12	Adipose.Tissue	0.652165084190496
ENSG00000143776.14	Adipose.Tissue	0.64445615778602
ENSG00000143786.3	Adipose.Tissue	0.527113547716181
ENSG00000143793.8	Adipose.Tissue	0.300823858308602
ENSG00000143799.8	Adipose.Tissue	0.361004863160884
ENSG00000143801.12	Adipose.Tissue	0.404415319487996
ENSG00000143811.12	Adipose.Tissue	0.271969416996508
ENSG00000143815.10	Adipose.Tissue	0.609246990418207
ENSG00000143816.7	Adipose.Tissue	0.424258189568963
ENSG00000143819.8	Adipose.Tissue	0.802426365686205
ENSG00000143839.12	Adipose.Tissue	0.392320450593016
ENSG00000143842.10	Adipose.Tissue	0.730629816766488
ENSG00000143845.10	Adipose.Tissue	0.474367557641683
ENSG00000143847.11	Adipose.Tissue	0.220784403918887
ENSG00000143850.8	Adipose.Tissue	0.280296668116756
ENSG00000143851.11	Adipose.Tissue	0.519043529983711
ENSG00000143858.7	Adipose.Tissue	0.369130093196311
ENSG00000143862.3	Adipose.Tissue	0.653185067202374
ENSG00000146463.7	Adipose.Tissue	0.577916364429737
ENSG00000149527.13	Adipose.Tissue	0.273834360934919
ENSG00000150337.9	Adipose.Tissue	0.596101769229373
ENSG00000150681.5	Adipose.Tissue	0.728224044130476
ENSG00000150732.8	Adipose.Tissue	0.499356054613247
ENSG00000151414.10	Adipose.Tissue	0.73805078974424
ENSG00000151418.7	Adipose.Tissue	0.431403827440618
ENSG00000152022.7	Adipose.Tissue	0.659205393156169
ENSG00000152042.13	Adipose.Tissue	0.565559618027203
ENSG00000152061.17	Adipose.Tissue	0.392261763252008
ENSG00000152078.5	Adipose.Tissue	0.461622901676676
ENSG00000152092.11	Adipose.Tissue	0.375643069192492
ENSG00000152104.7	Adipose.Tissue	0.65426088044797
ENSG00000152332.11	Adipose.Tissue	0.726068208513547
ENSG00000152382.5	Adipose.Tissue	0.156673706790958
ENSG00000152760.5	Adipose.Tissue	0.670843003802656
ENSG00000152763.12	Adipose.Tissue	0.424161241722571
ENSG00000152904.7	Adipose.Tissue	0.556454181183086
ENSG00000153029.10	Adipose.Tissue	0.457410476891253
ENSG00000153363.8	Adipose.Tissue	0.63404338527819
ENSG00000153898.8	Adipose.Tissue	0.402471654820349
ENSG00000153904.14	Adipose.Tissue	0.35575515114701
ENSG00000153923.6	Adipose.Tissue	0.592861967646773
ENSG00000153936.12	Adipose.Tissue	0.695531578505949
ENSG00000154007.6	Adipose.Tissue	0.444190461838341
ENSG00000154027.14	Adipose.Tissue	0.436454859022218
ENSG00000154198.10	Adipose.Tissue	0.814782435157194
ENSG00000154222.10	Adipose.Tissue	0.403440544961281
ENSG00000154305.12	Adipose.Tissue	0.536670887494623
ENSG00000154309.7	Adipose.Tissue	0.596795183474866
ENSG00000154342.4	Adipose.Tissue	0.302995013128621
ENSG00000154358.15	Adipose.Tissue	0.214431342188274
ENSG00000154370.9	Adipose.Tissue	0.291542848932653
ENSG00000154380.12	Adipose.Tissue	0.518943653853743
ENSG00000154429.6	Adipose.Tissue	0.389731732375567
ENSG00000154451.10	Adipose.Tissue	0.681178904135678
ENSG00000154511.7	Adipose.Tissue	0.784743394243159
ENSG00000155363.14	Adipose.Tissue	0.347683735915718
ENSG00000155366.12	Adipose.Tissue	0.690525719953241
ENSG00000155367.11	Adipose.Tissue	0.242199072296845
ENSG00000155380.7	Adipose.Tissue	0.575333037190129
ENSG00000155761.9	Adipose.Tissue	0.459568251946473
ENSG00000156097.8	Adipose.Tissue	0.225021036882055
ENSG00000156150.6	Adipose.Tissue	0.398333986145681
ENSG00000156171.10	Adipose.Tissue	0.844829767747687
ENSG00000156869.8	Adipose.Tissue	0.591178395875642
ENSG00000156875.9	Adipose.Tissue	0.695090125591596
ENSG00000156876.8	Adipose.Tissue	0.360646461939762
ENSG00000157060.10	Adipose.Tissue	0.71636614878973
ENSG00000157064.6	Adipose.Tissue	0.802095633979984
ENSG00000157077.10	Adipose.Tissue	0.487738444084046
ENSG00000157131.10	Adipose.Tissue	0.404150202854548
ENSG00000157181.10	Adipose.Tissue	0.594147964297336
ENSG00000157184.5	Adipose.Tissue	0.379801516676634
ENSG00000157191.15	Adipose.Tissue	0.762264063554536
ENSG00000157193.10	Adipose.Tissue	0.49461750632365997
ENSG00000157211.10	Adipose.Tissue	0.633536167407304
ENSG00000157216.11	Adipose.Tissue	0.414841336257522
ENSG00000157330.5	Adipose.Tissue	0.444537432823219
ENSG00000157358.7	Adipose.Tissue	0.500508250297125
ENSG00000157870.10	Adipose.Tissue	0.375792522931142
ENSG00000157873.13	Adipose.Tissue	0.536430767299641
ENSG00000157881.9	Adipose.Tissue	0.327424813120729
ENSG00000157911.5	Adipose.Tissue	0.574108296175997
ENSG00000157916.14	Adipose.Tissue	0.408497868398006
ENSG00000157933.9	Adipose.Tissue	0.741602399026783
ENSG00000157978.7	Adipose.Tissue	0.307460348644078
ENSG00000158006.9	Adipose.Tissue	0.274629482399981
ENSG00000158008.5	Adipose.Tissue	0.2165639743709
ENSG00000158014.10	Adipose.Tissue	0.355164511542385
ENSG00000158022.6	Adipose.Tissue	0.570298150472053
ENSG00000158055.11	Adipose.Tissue	0.366569333442612
ENSG00000158062.16	Adipose.Tissue	0.506839353150648
ENSG00000158109.10	Adipose.Tissue	0.531214186287809
ENSG00000158156.7	Adipose.Tissue	0.255844459204736
ENSG00000158161.11	Adipose.Tissue	0.267645264457116
ENSG00000158195.6	Adipose.Tissue	0.683411592292157
ENSG00000158246.7	Adipose.Tissue	0.478406512697479
ENSG00000158286.8	Adipose.Tissue	0.275439051225484
ENSG00000158292.6	Adipose.Tissue	0.799154651883629
ENSG00000158315.6	Adipose.Tissue	0.619767676756826
ENSG00000158473.6	Adipose.Tissue	0.579369700719831
ENSG00000158477.6	Adipose.Tissue	0.511610412610895
ENSG00000158481.8	Adipose.Tissue	0.579153289158029
ENSG00000158485.6	Adipose.Tissue	0.58370519155296
ENSG00000158488.11	Adipose.Tissue	0.473181904767589
ENSG00000158615.8	Adipose.Tissue	0.75744733282364
ENSG00000158710.10	Adipose.Tissue	0.718646790877942
ENSG00000158711.9	Adipose.Tissue	0.699268425362894
ENSG00000158714.6	Adipose.Tissue	0.615070086515308
ENSG00000158715.5	Adipose.Tissue	0.333458196185276
ENSG00000158716.4	Adipose.Tissue	0.718776038445581
ENSG00000158731.2	Adipose.Tissue	0.469447863835192
ENSG00000158747.9	Adipose.Tissue	0.567421971504389
ENSG00000158748.3	Adipose.Tissue	0.447934537970078
ENSG00000158764.6	Adipose.Tissue	0.543614089358692
ENSG00000158769.13	Adipose.Tissue	0.507363633062663
ENSG00000158773.10	Adipose.Tissue	0.597903773481515
ENSG00000158786.4	Adipose.Tissue	0.397759381037967
ENSG00000158793.9	Adipose.Tissue	0.417366994467223
ENSG00000158796.12	Adipose.Tissue	0.791368643108432
ENSG00000158816.11	Adipose.Tissue	0.333860285949211
ENSG00000158825.5	Adipose.Tissue	0.523184216534353
ENSG00000158828.5	Adipose.Tissue	0.495416707405319
ENSG00000158850.10	Adipose.Tissue	0.505759592382185
ENSG00000158859.9	Adipose.Tissue	0.807026357030756
ENSG00000158864.8	Adipose.Tissue	0.453121805616625
ENSG00000158869.6	Adipose.Tissue	0.809217791472561
ENSG00000158874.7	Adipose.Tissue	0.473836336374705
ENSG00000158882.8	Adipose.Tissue	0.540124036968291
ENSG00000158887.11	Adipose.Tissue	0.58367086683459
ENSG00000158966.9	Adipose.Tissue	0.819916464000218
ENSG00000159023.14	Adipose.Tissue	0.412232581065412
ENSG00000159164.5	Adipose.Tissue	0.220658381642515
ENSG00000159166.9	Adipose.Tissue	0.198295837316679
ENSG00000159173.14	Adipose.Tissue	0.325030120112719
ENSG00000159176.9	Adipose.Tissue	0.525126938274681
ENSG00000159189.7	Adipose.Tissue	0.794015877638712
ENSG00000159208.11	Adipose.Tissue	0.361094263566105
ENSG00000159214.8	Adipose.Tissue	0.133721600746123
ENSG00000159339.9	Adipose.Tissue	0.661599946744899
ENSG00000159346.8	Adipose.Tissue	0.534326080312767
ENSG00000159348.8	Adipose.Tissue	0.328105931722721
ENSG00000159352.11	Adipose.Tissue	0.542104719746059
ENSG00000159363.13	Adipose.Tissue	0.46783639142154
ENSG00000159377.6	Adipose.Tissue	0.59293803507169
ENSG00000159388.5	Adipose.Tissue	0.622154708736881
ENSG00000159409.10	Adipose.Tissue	0.262653505339398
ENSG00000159423.12	Adipose.Tissue	0.660038586366279
ENSG00000159445.8	Adipose.Tissue	0.40368369292762
ENSG00000159450.8	Adipose.Tissue	0.755041292614791
ENSG00000159455.7	Adipose.Tissue	0.541068354156883
ENSG00000159479.12	Adipose.Tissue	0.653835548800235
ENSG00000159516.8	Adipose.Tissue	0.553056111034583
ENSG00000159527.3	Adipose.Tissue	0.42768962298758
ENSG00000159588.10	Adipose.Tissue	0.466678210483608
ENSG00000159592.6	Adipose.Tissue	0.332454420575623
ENSG00000159596.6	Adipose.Tissue	0.437128982294835
ENSG00000159658.6	Adipose.Tissue	0.791404477228785
ENSG00000160049.7	Adipose.Tissue	0.464829319196553
ENSG00000160050.10	Adipose.Tissue	0.244401249816218
ENSG00000160051.7	Adipose.Tissue	0.19963130664736
ENSG00000160055.15	Adipose.Tissue	0.274924556906075
ENSG00000160058.14	Adipose.Tissue	0.398824869687791
ENSG00000160062.10	Adipose.Tissue	0.757908592647679
ENSG00000160072.15	Adipose.Tissue	0.373689830376007
ENSG00000160075.10	Adipose.Tissue	0.494044677883406
ENSG00000160087.16	Adipose.Tissue	0.343796131297561
ENSG00000160094.10	Adipose.Tissue	0.454753776926711
ENSG00000160097.11	Adipose.Tissue	0.298508475733898
ENSG00000160678.7	Adipose.Tissue	0.558087041613842
ENSG00000160679.8	Adipose.Tissue	0.349434596995913
ENSG00000160685.9	Adipose.Tissue	0.47696762374693
ENSG00000160688.14	Adipose.Tissue	0.542455879730475
ENSG00000160691.14	Adipose.Tissue	0.862123810134231
ENSG00000160710.11	Adipose.Tissue	0.429430266675065
ENSG00000160712.8	Adipose.Tissue	0.580658323005791
ENSG00000160714.5	Adipose.Tissue	0.525106955592984
ENSG00000160716.4	Adipose.Tissue	0.282705009282786
ENSG00000160741.12	Adipose.Tissue	0.562154726350104
ENSG00000160752.10	Adipose.Tissue	0.589797054009313
ENSG00000160753.11	Adipose.Tissue	0.464360048688519
ENSG00000160766.10	Adipose.Tissue	0.34032272548586
ENSG00000160767.16	Adipose.Tissue	0.41490956092072
ENSG00000160781.11	Adipose.Tissue	0.274198477430126
ENSG00000160783.15	Adipose.Tissue	0.403192340296261
ENSG00000160785.9	Adipose.Tissue	0.476782235068512
ENSG00000160789.15	Adipose.Tissue	0.755170545239265
ENSG00000160803.7	Adipose.Tissue	0.321328578732885
ENSG00000160818.12	Adipose.Tissue	0.589907434473261
ENSG00000160838.9	Adipose.Tissue	0.601244781789333
ENSG00000160856.16	Adipose.Tissue	0.583320787392312
ENSG00000162365.7	Adipose.Tissue	0.786030728046788
ENSG00000162366.3	Adipose.Tissue	0.48321798568118
ENSG00000162367.7	Adipose.Tissue	0.858255468544296
ENSG00000162368.9	Adipose.Tissue	0.737874959629334
ENSG00000162373.8	Adipose.Tissue	0.393649294663228
ENSG00000162374.12	Adipose.Tissue	0.395793112596618
ENSG00000162377.4	Adipose.Tissue	0.674325638125155
ENSG00000162378.8	Adipose.Tissue	0.584282634562303
ENSG00000162383.7	Adipose.Tissue	0.767461563503112
ENSG00000162384.9	Adipose.Tissue	0.735080473855358
ENSG00000162385.6	Adipose.Tissue	0.632469682987552
ENSG00000162390.13	Adipose.Tissue	0.116531072237493
ENSG00000162391.7	Adipose.Tissue	0.338549589832192
ENSG00000162396.5	Adipose.Tissue	0.169407251202924
ENSG00000162398.7	Adipose.Tissue	0.262521587724133
ENSG00000162399.6	Adipose.Tissue	0.351873844582265
ENSG00000162402.8	Adipose.Tissue	0.737742995737507
ENSG00000162407.8	Adipose.Tissue	0.806620432989952
ENSG00000162408.10	Adipose.Tissue	0.397089784378114
ENSG00000162409.6	Adipose.Tissue	0.34646561552207
ENSG00000162413.12	Adipose.Tissue	0.434668673538279
ENSG00000162415.6	Adipose.Tissue	0.17342712909625
ENSG00000162419.8	Adipose.Tissue	0.541940963719997
ENSG00000162426.10	Adipose.Tissue	0.541692990494081
ENSG00000162430.12	Adipose.Tissue	0.8068552082475
ENSG00000162433.10	Adipose.Tissue	0.65787978440186
ENSG00000162434.7	Adipose.Tissue	0.890003341498363
ENSG00000162437.10	Adipose.Tissue	0.308215190467339
ENSG00000162438.7	Adipose.Tissue	0.452206917968454
ENSG00000162441.7	Adipose.Tissue	0.500097564148258
ENSG00000162444.11	Adipose.Tissue	0.967789934112185
ENSG00000162456.5	Adipose.Tissue	0.438396693984046
ENSG00000162458.8	Adipose.Tissue	0.53193933551891
ENSG00000162460.6	Adipose.Tissue	0.36727278465878
ENSG00000162461.7	Adipose.Tissue	0.386777147855245
ENSG00000162482.4	Adipose.Tissue	0.346922688706644
ENSG00000162490.6	Adipose.Tissue	0.460703445356954
ENSG00000162493.12	Adipose.Tissue	0.663624650789698
ENSG00000162494.5	Adipose.Tissue	0.515977975193726
ENSG00000162496.4	Adipose.Tissue	0.818128715968318
ENSG00000162510.5	Adipose.Tissue	0.406856308349356
ENSG00000162511.7	Adipose.Tissue	0.807494637291658
ENSG00000162512.11	Adipose.Tissue	0.536731547666419
ENSG00000162517.8	Adipose.Tissue	0.539138262009959
ENSG00000162520.10	Adipose.Tissue	0.648506530965455
ENSG00000162521.14	Adipose.Tissue	0.234810132118788
ENSG00000162522.6	Adipose.Tissue	0.289480735077081
ENSG00000162526.6	Adipose.Tissue	0.40271729650858
ENSG00000162542.9	Adipose.Tissue	0.457247080416676
ENSG00000162543.5	Adipose.Tissue	0.30435548877465
ENSG00000162545.5	Adipose.Tissue	0.406913373240413
ENSG00000162551.9	Adipose.Tissue	0.690022009438148
ENSG00000162552.10	Adipose.Tissue	0.281840303209652
ENSG00000162571.9	Adipose.Tissue	0.836781359376887
ENSG00000162572.15	Adipose.Tissue	0.344899417223617
ENSG00000162576.12	Adipose.Tissue	0.777512997484416
ENSG00000162585.12	Adipose.Tissue	0.373010785451593
ENSG00000162591.11	Adipose.Tissue	0.736953559186098
ENSG00000162592.4	Adipose.Tissue	0.31339222514677
ENSG00000162594.10	Adipose.Tissue	0.432344118583077
ENSG00000162595.4	Adipose.Tissue	0.180565200250935
ENSG00000162598.9	Adipose.Tissue	0.461579342165256
ENSG00000162599.11	Adipose.Tissue	0.747621592895659
ENSG00000162600.7	Adipose.Tissue	0.212263905773663
ENSG00000162601.5	Adipose.Tissue	0.604383556966279
ENSG00000162604.8	Adipose.Tissue	0.496798157567909
ENSG00000162607.8	Adipose.Tissue	0.517762807094349
ENSG00000162613.12	Adipose.Tissue	0.482286906310263
ENSG00000162614.14	Adipose.Tissue	0.63409252686812
ENSG00000162616.8	Adipose.Tissue	0.717285160178372
ENSG00000162618.8	Adipose.Tissue	0.982621230066786
ENSG00000162620.11	Adipose.Tissue	0.761532592302876
ENSG00000162621.5	Adipose.Tissue	0.415525737809343
ENSG00000162623.11	Adipose.Tissue	0.524077046184584
ENSG00000162624.10	Adipose.Tissue	0.400726524598427
ENSG00000162627.12	Adipose.Tissue	0.657016453131557
ENSG00000162630.5	Adipose.Tissue	0.376939685664106
ENSG00000162631.14	Adipose.Tissue	0.584754483684164
ENSG00000162636.11	Adipose.Tissue	0.751405169928654
ENSG00000162639.11	Adipose.Tissue	0.627747693330663
ENSG00000162641.14	Adipose.Tissue	0.53796185012887
ENSG00000162642.9	Adipose.Tissue	0.672994125961528
ENSG00000162643.8	Adipose.Tissue	0.347071918493716
ENSG00000162645.8	Adipose.Tissue	0.64125186975034
ENSG00000162650.11	Adipose.Tissue	0.288180725360065
ENSG00000162654.8	Adipose.Tissue	0.807368908503129
ENSG00000162664.12	Adipose.Tissue	0.491507317379383
ENSG00000162669.11	Adipose.Tissue	0.466268552907153
ENSG00000162670.8	Adipose.Tissue	0.308085380787789
ENSG00000162676.7	Adipose.Tissue	0.504278202373247
ENSG00000162687.12	Adipose.Tissue	0.676487525630288
ENSG00000162688.11	Adipose.Tissue	0.53842101801655
ENSG00000162692.6	Adipose.Tissue	0.762421788533056
ENSG00000162694.9	Adipose.Tissue	0.385338708119986
ENSG00000162695.7	Adipose.Tissue	0.671163064242917
ENSG00000162699.5	Adipose.Tissue	0.46771101216391
ENSG00000162702.7	Adipose.Tissue	0.611460720279483
ENSG00000162704.11	Adipose.Tissue	0.724017243610421
ENSG00000162706.8	Adipose.Tissue	0.696640038349544
ENSG00000162723.5	Adipose.Tissue	0.69604931467837
ENSG00000162728.4	Adipose.Tissue	0.489313199293085
ENSG00000162729.9	Adipose.Tissue	0.283402517094866
ENSG00000162733.12	Adipose.Tissue	0.838771757938694
ENSG00000162734.8	Adipose.Tissue	0.810402930469657
ENSG00000162735.14	Adipose.Tissue	0.849912476636872
ENSG00000162736.11	Adipose.Tissue	0.613953477200928
ENSG00000162738.5	Adipose.Tissue	0.216236377119336
ENSG00000162739.9	Adipose.Tissue	0.609445791899183
ENSG00000162745.6	Adipose.Tissue	0.79476066926822
ENSG00000162746.10	Adipose.Tissue	0.578144089514295
ENSG00000162747.5	Adipose.Tissue	0.681274179601321
ENSG00000162753.10	Adipose.Tissue	0.447485811283415
ENSG00000162755.9	Adipose.Tissue	0.139151205598203
ENSG00000162757.3	Adipose.Tissue	0.284202835472963
ENSG00000162761.10	Adipose.Tissue	0.77637381686501
ENSG00000162763.3	Adipose.Tissue	0.352873806614354
ENSG00000162769.8	Adipose.Tissue	0.411819934033202
ENSG00000162771.6	Adipose.Tissue	0.570614326204249
ENSG00000162772.12	Adipose.Tissue	0.751632927098862
ENSG00000162775.10	Adipose.Tissue	0.655334080579037
ENSG00000162777.12	Adipose.Tissue	0.480457948909052
ENSG00000162779.16	Adipose.Tissue	0.355250625327717
ENSG00000162782.11	Adipose.Tissue	0.480527189508704
ENSG00000162783.8	Adipose.Tissue	0.49859278334731
ENSG00000162813.13	Adipose.Tissue	0.489034951884907
ENSG00000162814.6	Adipose.Tissue	0.300347985431268
ENSG00000162817.6	Adipose.Tissue	0.789173090635662
ENSG00000162819.7	Adipose.Tissue	0.494312144831993
ENSG00000162825.12	Adipose.Tissue	0.527621027304497
ENSG00000162836.7	Adipose.Tissue	0.111948870923433
ENSG00000162873.10	Adipose.Tissue	0.162290281204446
ENSG00000162877.8	Adipose.Tissue	0.56164164774189
ENSG00000162885.8	Adipose.Tissue	0.431717135843945
ENSG00000162888.4	Adipose.Tissue	0.419412082240451
ENSG00000162889.6	Adipose.Tissue	0.458376654050971
ENSG00000162891.6	Adipose.Tissue	0.574993937607133
ENSG00000162892.11	Adipose.Tissue	0.62463834996007
ENSG00000162894.7	Adipose.Tissue	0.672212708397584
ENSG00000162896.5	Adipose.Tissue	0.216868739434377
ENSG00000162897.10	Adipose.Tissue	0.335062486833294
ENSG00000162909.13	Adipose.Tissue	0.814601471883356
ENSG00000162910.14	Adipose.Tissue	0.368261706280674
ENSG00000162913.9	Adipose.Tissue	0.290189392997985
ENSG00000162923.10	Adipose.Tissue	0.74274764302307
ENSG00000162931.7	Adipose.Tissue	0.274770158054322
ENSG00000162946.16	Adipose.Tissue	0.798108927843923
ENSG00000163041.5	Adipose.Tissue	0.634891642963519
ENSG00000163050.12	Adipose.Tissue	0.687835876383151
ENSG00000163113.10	Adipose.Tissue	0.582855455090692
ENSG00000163125.11	Adipose.Tissue	0.372362587959234
ENSG00000163131.6	Adipose.Tissue	0.775552988332825
ENSG00000163141.14	Adipose.Tissue	0.175125347373078
ENSG00000163154.5	Adipose.Tissue	0.704165203632861
ENSG00000163155.7	Adipose.Tissue	0.31823596621419
ENSG00000163156.7	Adipose.Tissue	0.525426290309968
ENSG00000163157.10	Adipose.Tissue	0.388767348492735
ENSG00000163159.7	Adipose.Tissue	0.477053153995221
ENSG00000163191.5	Adipose.Tissue	0.713162817278025
ENSG00000163202.4	Adipose.Tissue	0.466727569094543
ENSG00000163206.5	Adipose.Tissue	0.400037911321071
ENSG00000163207.5	Adipose.Tissue	0.382137035522773
ENSG00000163209.10	Adipose.Tissue	0.342103570798333
ENSG00000163216.6	Adipose.Tissue	0.395698680165673
ENSG00000163218.10	Adipose.Tissue	0.419175696864155
ENSG00000163220.10	Adipose.Tissue	0.640481312741542
ENSG00000163221.7	Adipose.Tissue	0.645576037651448
ENSG00000163239.8	Adipose.Tissue	0.814500494956705
ENSG00000163263.6	Adipose.Tissue	0.575624031748355
ENSG00000163344.5	Adipose.Tissue	0.346993214643077
ENSG00000163346.12	Adipose.Tissue	0.346354632740235
ENSG00000163348.3	Adipose.Tissue	0.165904869675509
ENSG00000163349.17	Adipose.Tissue	0.498997371145477
ENSG00000163352.5	Adipose.Tissue	0.323647582767626
ENSG00000163354.10	Adipose.Tissue	0.526929420676352
ENSG00000163357.6	Adipose.Tissue	0.523246578054256
ENSG00000163362.6	Adipose.Tissue	0.153714004224722
ENSG00000163374.15	Adipose.Tissue	0.435331889233823
ENSG00000163382.7	Adipose.Tissue	0.296700781171728
ENSG00000163386.16	Adipose.Tissue	0.611132065562272
ENSG00000163393.8	Adipose.Tissue	0.509256744458728
ENSG00000163395.12	Adipose.Tissue	0.494677912390151
ENSG00000163399.11	Adipose.Tissue	0.427183551969586
ENSG00000163431.11	Adipose.Tissue	0.672888197436519
ENSG00000163435.11	Adipose.Tissue	0.281272697195776
ENSG00000163444.7	Adipose.Tissue	0.460079711656483
ENSG00000163462.13	Adipose.Tissue	0.357458281219393
ENSG00000163463.7	Adipose.Tissue	0.500260852199434
ENSG00000163467.7	Adipose.Tissue	0.396478881563797
ENSG00000163468.10	Adipose.Tissue	0.402998417958263
ENSG00000163472.14	Adipose.Tissue	0.281172165869296
ENSG00000163479.9	Adipose.Tissue	0.557108458114147
ENSG00000163485.11	Adipose.Tissue	0.640429465742902
ENSG00000163486.8	Adipose.Tissue	0.800587500387147
ENSG00000163518.6	Adipose.Tissue	0.434390999220954
ENSG00000163531.11	Adipose.Tissue	0.383745844903813
ENSG00000163534.10	Adipose.Tissue	0.577868476845405
ENSG00000163545.7	Adipose.Tissue	0.336092676315529
ENSG00000163554.7	Adipose.Tissue	0.758404523327348
ENSG00000163563.7	Adipose.Tissue	0.7641779490027
ENSG00000163564.10	Adipose.Tissue	0.773607609080887
ENSG00000163565.14	Adipose.Tissue	0.861529014633332
ENSG00000163568.9	Adipose.Tissue	0.528239367335118
ENSG00000163866.8	Adipose.Tissue	0.661606744821618
ENSG00000163867.12	Adipose.Tissue	0.416167834763786
ENSG00000163873.5	Adipose.Tissue	0.369304914357026
ENSG00000163874.8	Adipose.Tissue	0.467900015531912
ENSG00000163875.11	Adipose.Tissue	0.399696575081204
ENSG00000163877.9	Adipose.Tissue	0.491502019438962
ENSG00000163879.9	Adipose.Tissue	0.249254629469738
ENSG00000163909.6	Adipose.Tissue	0.568696057690698
ENSG00000164002.7	Adipose.Tissue	0.489292487576318
ENSG00000164007.6	Adipose.Tissue	0.465916772362789
ENSG00000164008.9	Adipose.Tissue	0.451829787054567
ENSG00000164010.9	Adipose.Tissue	0.502055209775922
ENSG00000164011.13	Adipose.Tissue	0.240026464496025
ENSG00000168118.7	Adipose.Tissue	0.41867018831037
ENSG00000168148.3	Adipose.Tissue	0.406530915755973
ENSG00000168159.9	Adipose.Tissue	0.283475594379225
ENSG00000168243.6	Adipose.Tissue	0.326719902672476
ENSG00000168264.6	Adipose.Tissue	0.455701666040647
ENSG00000168275.10	Adipose.Tissue	0.486692747742111
ENSG00000168389.13	Adipose.Tissue	0.363529406071866
ENSG00000168509.13	Adipose.Tissue	0.485444813968854
ENSG00000168528.7	Adipose.Tissue	0.334532244138448
ENSG00000168614.13	Adipose.Tissue	0.67507274191227
ENSG00000168653.6	Adipose.Tissue	0.543670386665549
ENSG00000168679.13	Adipose.Tissue	0.437777931348724
ENSG00000168710.13	Adipose.Tissue	0.644970044700949
ENSG00000168765.11	Adipose.Tissue	0.314609172886027
ENSG00000169174.9	Adipose.Tissue	0.409798012935676
ENSG00000169213.6	Adipose.Tissue	0.19469897658808
ENSG00000169218.9	Adipose.Tissue	0.565127191586762
ENSG00000169231.9	Adipose.Tissue	0.466341730930579
ENSG00000169241.13	Adipose.Tissue	0.528640247444204
ENSG00000169242.7	Adipose.Tissue	0.590328030961497
ENSG00000169291.5	Adipose.Tissue	0.910349845265606
ENSG00000169403.7	Adipose.Tissue	0.72272758242386
ENSG00000169418.9	Adipose.Tissue	0.922133070768196
ENSG00000169442.4	Adipose.Tissue	0.73593566548614
ENSG00000169469.7	Adipose.Tissue	0.369999771962355
ENSG00000169474.3	Adipose.Tissue	0.331936408519905
ENSG00000169504.10	Adipose.Tissue	0.751885559146294
ENSG00000169509.5	Adipose.Tissue	0.396468433019769
ENSG00000169598.11	Adipose.Tissue	0.333479727513704
ENSG00000169641.9	Adipose.Tissue	0.679544226245031
ENSG00000169717.5	Adipose.Tissue	0.447058745516778
ENSG00000169885.5	Adipose.Tissue	0.458067805381849
ENSG00000169905.8	Adipose.Tissue	0.460537320041345
ENSG00000169914.5	Adipose.Tissue	0.231449977514525
ENSG00000169962.4	Adipose.Tissue	0.233413996529232
ENSG00000169972.7	Adipose.Tissue	0.245325178790467
ENSG00000169991.6	Adipose.Tissue	0.288902580251554
ENSG00000170075.8	Adipose.Tissue	0.253523492345518
ENSG00000170128.2	Adipose.Tissue	0.33018547598754
ENSG00000170382.7	Adipose.Tissue	0.390247551071136
ENSG00000170385.9	Adipose.Tissue	0.704282467574858
ENSG00000170498.7	Adipose.Tissue	0.334420107996982
ENSG00000170989.8	Adipose.Tissue	0.958923535798989
ENSG00000171357.5	Adipose.Tissue	0.322992455037346
ENSG00000171385.5	Adipose.Tissue	0.53948888361755
ENSG00000171488.10	Adipose.Tissue	0.95645244128628
ENSG00000171492.10	Adipose.Tissue	0.280761053723746
ENSG00000171502.10	Adipose.Tissue	0.411942229657185
ENSG00000171517.5	Adipose.Tissue	0.216352638727266
ENSG00000171603.12	Adipose.Tissue	0.236579191759745
ENSG00000171608.11	Adipose.Tissue	0.631766287627678
ENSG00000171612.6	Adipose.Tissue	0.656001187122786
ENSG00000171621.9	Adipose.Tissue	0.803002936217046
ENSG00000171680.16	Adipose.Tissue	0.642421463817824
ENSG00000171722.7	Adipose.Tissue	0.352168460433431
ENSG00000171729.9	Adipose.Tissue	0.231552207136337
ENSG00000171735.14	Adipose.Tissue	0.370884977141679
ENSG00000171786.5	Adipose.Tissue	0.512087425070754
ENSG00000171790.11	Adipose.Tissue	0.170299539867002
ENSG00000171793.9	Adipose.Tissue	0.307548230958465
ENSG00000171806.7	Adipose.Tissue	0.450463957203076
ENSG00000171812.6	Adipose.Tissue	0.516290576618676
ENSG00000171819.4	Adipose.Tissue	0.67604087796229
ENSG00000171824.9	Adipose.Tissue	0.628904598529923
ENSG00000171872.4	Adipose.Tissue	0.354710871349429
ENSG00000171943.7	Adipose.Tissue	0.793072958432862
ENSG00000171960.6	Adipose.Tissue	0.460703004085533
ENSG00000172031.6	Adipose.Tissue	0.572133130513332
ENSG00000172155.7	Adipose.Tissue	0.490796948019685
ENSG00000172260.9	Adipose.Tissue	0.858418502415361
ENSG00000172339.9	Adipose.Tissue	0.591068271990146
ENSG00000172380.5	Adipose.Tissue	0.785189695335725
ENSG00000172410.4	Adipose.Tissue	0.366506518535856
ENSG00000172456.12	Adipose.Tissue	0.184948137940745
ENSG00000172746.6	Adipose.Tissue	0.498612022541817
ENSG00000173080.4	Adipose.Tissue	0.556346195951463
ENSG00000173110.6	Adipose.Tissue	0.654626421163065
ENSG00000173171.10	Adipose.Tissue	0.614402677443955
ENSG00000173207.8	Adipose.Tissue	0.835139132293878
ENSG00000173212.4	Adipose.Tissue	0.509142004451237
ENSG00000173218.10	Adipose.Tissue	0.467500917198886
ENSG00000173285.2	Adipose.Tissue	0.490638068288865
ENSG00000173369.11	Adipose.Tissue	0.771674937702257
ENSG00000173372.12	Adipose.Tissue	0.8047541439779
ENSG00000173406.11	Adipose.Tissue	0.49835002151786
ENSG00000173409.9	Adipose.Tissue	0.254865490673187
ENSG00000173436.9	Adipose.Tissue	0.448157668464533
ENSG00000173614.9	Adipose.Tissue	0.41607003219386
ENSG00000173627.6	Adipose.Tissue	0.372124423692525
ENSG00000173641.13	Adipose.Tissue	0.759870790129504
ENSG00000173660.7	Adipose.Tissue	0.555492591621207
ENSG00000173662.15	Adipose.Tissue	0.354529383367344
ENSG00000173673.7	Adipose.Tissue	0.48144125143934
ENSG00000173726.6	Adipose.Tissue	0.560346979824493
ENSG00000173810.9	Adipose.Tissue	0.554955916034592
ENSG00000173846.8	Adipose.Tissue	0.700225145706847
ENSG00000173947.9	Adipose.Tissue	0.301324981753218
ENSG00000174021.6	Adipose.Tissue	0.571981531273928
ENSG00000174059.12	Adipose.Tissue	0.943431017708333
ENSG00000174151.10	Adipose.Tissue	0.242472226091138
ENSG00000174175.12	Adipose.Tissue	0.833582470360655
ENSG00000174307.5	Adipose.Tissue	0.855012953801395
ENSG00000174332.3	Adipose.Tissue	0.572423984507865
ENSG00000174348.9	Adipose.Tissue	0.844505259844428
ENSG00000174502.14	Adipose.Tissue	0.417191670888647
ENSG00000174514.8	Adipose.Tissue	0.635895614709517
ENSG00000174529.6	Adipose.Tissue	0.243671005092373
ENSG00000174567.7	Adipose.Tissue	0.248204251896028
ENSG00000174574.11	Adipose.Tissue	0.466378211534705
ENSG00000174606.8	Adipose.Tissue	0.577749111803409
ENSG00000174827.9	Adipose.Tissue	0.320255799413824
ENSG00000174842.12	Adipose.Tissue	0.325250569645748
ENSG00000174876.12	Adipose.Tissue	0.454595147682585
ENSG00000174950.6	Adipose.Tissue	0.24376283361482
ENSG00000175087.5	Adipose.Tissue	0.313516657954394
ENSG00000175130.6	Adipose.Tissue	0.444500008424419
ENSG00000175147.7	Adipose.Tissue	0.219746342453102
ENSG00000175206.6	Adipose.Tissue	0.532588092284761
ENSG00000175262.10	Adipose.Tissue	0.539166757737014
ENSG00000175279.17	Adipose.Tissue	0.250710193309388
ENSG00000175658.3	Adipose.Tissue	0.496110665702042
ENSG00000175707.7	Adipose.Tissue	0.172759032571555
ENSG00000175756.9	Adipose.Tissue	0.453832878470926
ENSG00000175793.10	Adipose.Tissue	0.374314110226832
ENSG00000175984.10	Adipose.Tissue	0.444250808653728
ENSG00000176022.3	Adipose.Tissue	0.531264074268589
ENSG00000176075.6	Adipose.Tissue	0.488781013079585
ENSG00000176083.13	Adipose.Tissue	0.440508597481991
ENSG00000176092.9	Adipose.Tissue	0.282583991669952
ENSG00000176256.6	Adipose.Tissue	0.422563639526446
ENSG00000176261.11	Adipose.Tissue	0.311673450492278
ENSG00000176320.2	Adipose.Tissue	0.524346045775559
ENSG00000176378.8	Adipose.Tissue	0.494322908648521
ENSG00000176393.6	Adipose.Tissue	0.438304153783024
ENSG00000176444.14	Adipose.Tissue	0.313342379754532
ENSG00000176754.8	Adipose.Tissue	0.57959689659133
ENSG00000176855.11	Adipose.Tissue	0.412535236426621
ENSG00000177000.6	Adipose.Tissue	0.464225163111026
ENSG00000177133.6	Adipose.Tissue	0.475786104005956
ENSG00000177144.5	Adipose.Tissue	0.565928110635127
ENSG00000177173.5	Adipose.Tissue	0.587503141196635
ENSG00000177181.10	Adipose.Tissue	0.274289989117612
ENSG00000177272.7	Adipose.Tissue	0.529586334524922
ENSG00000177301.9	Adipose.Tissue	0.709198555265329
ENSG00000177414.9	Adipose.Tissue	0.471458344219337
ENSG00000177452.7	Adipose.Tissue	0.48099571350864
ENSG00000177551.5	Adipose.Tissue	0.318084794702886
ENSG00000177553.6	Adipose.Tissue	0.479222001500176
ENSG00000177606.5	Adipose.Tissue	0.770945341899799
ENSG00000177614.5	Adipose.Tissue	0.216396470692736
ENSG00000177628.11	Adipose.Tissue	0.47942027817175
ENSG00000177674.11	Adipose.Tissue	0.593999169191488
ENSG00000177757.1	Adipose.Tissue	0.80506148858779
ENSG00000177770.10	Adipose.Tissue	0.50295537664352
ENSG00000177788.5	Adipose.Tissue	0.344479446357305
ENSG00000177800.2	Adipose.Tissue	0.407522749642143
ENSG00000177807.6	Adipose.Tissue	0.244351427630253
ENSG00000177868.7	Adipose.Tissue	0.723448119290722
ENSG00000177888.7	Adipose.Tissue	0.60337984303919
ENSG00000177954.7	Adipose.Tissue	0.612647960587754
ENSG00000178028.9	Adipose.Tissue	0.190151946753046
ENSG00000178096.8	Adipose.Tissue	0.351395514842231
ENSG00000178104.15	Adipose.Tissue	0.645657101328503
ENSG00000178193.5	Adipose.Tissue	0.461492515439579
ENSG00000178395.5	Adipose.Tissue	0.372782077320616
ENSG00000178585.10	Adipose.Tissue	0.606827616957355
ENSG00000178596.10	Adipose.Tissue	0.479929086490646
ENSG00000178642.5	Adipose.Tissue	0.38177059343542
ENSG00000178715.7	Adipose.Tissue	0.552830373260943
ENSG00000178796.8	Adipose.Tissue	0.334395671550686
ENSG00000178821.8	Adipose.Tissue	0.44067000443636
ENSG00000178828.5	Adipose.Tissue	0.410376387771275
ENSG00000178922.12	Adipose.Tissue	0.52713337422103
ENSG00000178965.9	Adipose.Tissue	0.289273806982995
ENSG00000179002.5	Adipose.Tissue	0.488430477380988
ENSG00000179023.7	Adipose.Tissue	0.456736048533559
ENSG00000179051.9	Adipose.Tissue	0.467442265686707
ENSG00000179085.7	Adipose.Tissue	0.366188069887088
ENSG00000179163.11	Adipose.Tissue	0.508128858284042
ENSG00000179172.7	Adipose.Tissue	0.458010322805432
ENSG00000179178.6	Adipose.Tissue	0.215395852822794
ENSG00000179403.10	Adipose.Tissue	0.461748648418095
ENSG00000179412.8	Adipose.Tissue	0.495252090446737
ENSG00000179452.2	Adipose.Tissue	0.475481770806326
ENSG00000179546.3	Adipose.Tissue	0.346051945918884
ENSG00000179571.9	Adipose.Tissue	0.469949765666108
ENSG00000179639.6	Adipose.Tissue	0.614400405470941
ENSG00000179743.2	Adipose.Tissue	0.160160794013583
ENSG00000179840.5	Adipose.Tissue	0.58854435442764
ENSG00000179862.5	Adipose.Tissue	0.292356509484316
ENSG00000179902.8	Adipose.Tissue	0.256018596744685
ENSG00000179914.4	Adipose.Tissue	0.575716939329554
ENSG00000179930.5	Adipose.Tissue	0.305327983059221
ENSG00000180098.5	Adipose.Tissue	0.666636943950183
ENSG00000180198.11	Adipose.Tissue	0.493020258246986
ENSG00000180409.2	Adipose.Tissue	0.491271549403334
ENSG00000180433.4	Adipose.Tissue	0.488169705796414
ENSG00000180437.4	Adipose.Tissue	0.479897702260127
ENSG00000180488.10	Adipose.Tissue	0.756364424377723
ENSG00000180667.6	Adipose.Tissue	0.381161129782539
ENSG00000180708.4	Adipose.Tissue	0.492923683454235
ENSG00000180758.10	Adipose.Tissue	0.314208008663935
ENSG00000180867.9	Adipose.Tissue	0.386834538516328
ENSG00000180869.3	Adipose.Tissue	0.430244445953477
ENSG00000180999.6	Adipose.Tissue	0.348493642145997
ENSG00000181036.9	Adipose.Tissue	0.689356907581583
ENSG00000181039.7	Adipose.Tissue	0.294332694260244
ENSG00000181101.7	Adipose.Tissue	0.519177100550313
ENSG00000181201.2	Adipose.Tissue	0.438391915411308
ENSG00000181218.4	Adipose.Tissue	0.289353932590165
ENSG00000181227.2	Adipose.Tissue	0.382215534240628
ENSG00000181450.13	Adipose.Tissue	0.492533090843589
ENSG00000181656.6	Adipose.Tissue	0.607564605151492
ENSG00000181754.6	Adipose.Tissue	0.278291897126164
ENSG00000181773.6	Adipose.Tissue	0.692380501479359
ENSG00000181817.5	Adipose.Tissue	0.489990300090051
ENSG00000181873.8	Adipose.Tissue	0.35855007948612
ENSG00000182004.8	Adipose.Tissue	0.625349949725209
ENSG00000182109.3	Adipose.Tissue	0.222565024218232
ENSG00000182118.5	Adipose.Tissue	0.953824904007159
ENSG00000182134.11	Adipose.Tissue	0.398207724655504
ENSG00000182183.10	Adipose.Tissue	0.436832786165198
ENSG00000182217.7	Adipose.Tissue	0.45775389765967
ENSG00000182330.6	Adipose.Tissue	0.501289824944385
ENSG00000182749.5	Adipose.Tissue	0.254074853569484
ENSG00000182795.12	Adipose.Tissue	0.157606118959826
ENSG00000182827.8	Adipose.Tissue	0.802401658305445
ENSG00000182866.12	Adipose.Tissue	0.606046552904136
ENSG00000182873.4	Adipose.Tissue	0.084142823890196
ENSG00000182898.3	Adipose.Tissue	0.447986474555908
ENSG00000183114.6	Adipose.Tissue	0.514323398805659
ENSG00000183155.4	Adipose.Tissue	0.421867937989509
ENSG00000183291.11	Adipose.Tissue	0.711788137577237
ENSG00000183298.4	Adipose.Tissue	0.470751400118919
ENSG00000183317.12	Adipose.Tissue	0.152975172075044
ENSG00000183347.13	Adipose.Tissue	0.257273802749908
ENSG00000183386.5	Adipose.Tissue	0.451332179942009
ENSG00000183431.7	Adipose.Tissue	0.589256446627676
ENSG00000183508.4	Adipose.Tissue	0.283273057481302
ENSG00000183520.7	Adipose.Tissue	0.536788244129335
ENSG00000183558.5	Adipose.Tissue	0.459112917500829
ENSG00000183586.8	Adipose.Tissue	0.475716755529439
ENSG00000183598.3	Adipose.Tissue	0.417024899935819
ENSG00000183615.5	Adipose.Tissue	0.590394234909943
ENSG00000183682.7	Adipose.Tissue	0.269317889353964
ENSG00000183726.6	Adipose.Tissue	0.821075372001372
ENSG00000183780.8	Adipose.Tissue	0.172295538659917
ENSG00000183814.11	Adipose.Tissue	0.535254842034116
ENSG00000183831.6	Adipose.Tissue	0.425974040911595
ENSG00000183853.13	Adipose.Tissue	0.871189126040914
ENSG00000183856.6	Adipose.Tissue	0.472039218322584
ENSG00000183888.4	Adipose.Tissue	0.381395632021356
ENSG00000183929.6	Adipose.Tissue	0.52206771787611606
ENSG00000183941.8	Adipose.Tissue	0.449483086344511
ENSG00000184005.9	Adipose.Tissue	0.873463629580882
ENSG00000184007.13	Adipose.Tissue	0.822051784663126
ENSG00000184144.5	Adipose.Tissue	0.389122059073405
ENSG00000184148.3	Adipose.Tissue	0.474986750839481
ENSG00000184155.7	Adipose.Tissue	0.475525996432057
ENSG00000184163.3	Adipose.Tissue	0.617751113066018
ENSG00000184260.4	Adipose.Tissue	0.53566063020574906
ENSG00000184270.3	Adipose.Tissue	0.558212561620729
ENSG00000184292.5	Adipose.Tissue	0.443613426291889
ENSG00000184313.15	Adipose.Tissue	0.14654712758124
ENSG00000184330.7	Adipose.Tissue	0.463277196539772
ENSG00000184371.9	Adipose.Tissue	0.940036216024274
ENSG00000184389.8	Adipose.Tissue	0.537762601264707
ENSG00000184454.6	Adipose.Tissue	0.330235181995132
ENSG00000184588.13	Adipose.Tissue	0.721806864920906
ENSG00000184599.9	Adipose.Tissue	0.49856590494186
ENSG00000184677.12	Adipose.Tissue	0.396346143307228
ENSG00000184678.8	Adipose.Tissue	0.215056174235969
ENSG00000184774.6	Adipose.Tissue	0.39274966382127
ENSG00000184908.13	Adipose.Tissue	0.364611067775247
ENSG00000185031.6	Adipose.Tissue	0.523741045499215
ENSG00000185044.10	Adipose.Tissue	0.590042117491321
ENSG00000185090.10	Adipose.Tissue	0.137241779352902
ENSG00000185097.2	Adipose.Tissue	0.52648108308514
ENSG00000185104.15	Adipose.Tissue	0.448318473689459
ENSG00000185155.7	Adipose.Tissue	0.423038576776138
ENSG00000185221.6	Adipose.Tissue	0.483941093802824
ENSG00000185278.10	Adipose.Tissue	0.629343160231836
ENSG00000185436.7	Adipose.Tissue	0.163866177729067
ENSG00000185483.7	Adipose.Tissue	0.641372178169079
ENSG00000185495.6	Adipose.Tissue	0.477408331341184
ENSG00000185499.12	Adipose.Tissue	0.33859494283193
ENSG00000185519.8	Adipose.Tissue	0.28979668802532
ENSG00000185523.6	Adipose.Tissue	0.476519206939216
ENSG00000185630.14	Adipose.Tissue	0.463305425808658
ENSG00000185668.5	Adipose.Tissue	0.415808318032165
ENSG00000185839.2	Adipose.Tissue	0.562252527439388
ENSG00000185842.10	Adipose.Tissue	0.297343992587746
ENSG00000185860.9	Adipose.Tissue	0.481825169383635
ENSG00000185888.5	Adipose.Tissue	0.453323567577734
ENSG00000185946.11	Adipose.Tissue	0.511514985805323
ENSG00000185962.1	Adipose.Tissue	0.622079577502311
ENSG00000185966.3	Adipose.Tissue	0.442959461748461
ENSG00000186007.5	Adipose.Tissue	0.293697235675932
ENSG00000186056.5	Adipose.Tissue	0.413470061365266
ENSG00000186063.8	Adipose.Tissue	0.9008029442237
ENSG00000186086.12	Adipose.Tissue	0.450492980240069
ENSG00000186092.4	Adipose.Tissue	0.511577924697949
ENSG00000186094.12	Adipose.Tissue	0.501008483782397
ENSG00000186118.7	Adipose.Tissue	0.452066721620128
ENSG00000186141.4	Adipose.Tissue	0.751122205142603
ENSG00000186150.3	Adipose.Tissue	0.654268095883607
ENSG00000186160.4	Adipose.Tissue	0.812546710118496
ENSG00000186197.8	Adipose.Tissue	0.349421107471068
ENSG00000186205.8	Adipose.Tissue	0.926787708767438
ENSG00000186207.4	Adipose.Tissue	0.407496128814159
ENSG00000186226.7	Adipose.Tissue	0.446269219825045
ENSG00000186275.7	Adipose.Tissue	0.479405155872199
ENSG00000186283.9	Adipose.Tissue	0.476224521888964
ENSG00000186301.7	Adipose.Tissue	0.27306039644198
ENSG00000186306.1	Adipose.Tissue	0.484581620395313
ENSG00000186364.7	Adipose.Tissue	0.245247613342931
ENSG00000186377.6	Adipose.Tissue	0.760247771230347
ENSG00000186400.3	Adipose.Tissue	0.490598632383803
ENSG00000186409.10	Adipose.Tissue	0.339014406822372
ENSG00000186440.1	Adipose.Tissue	0.495289055554037
ENSG00000186501.10	Adipose.Tissue	0.273050626445473
ENSG00000186510.7	Adipose.Tissue	0.429918213306777
ENSG00000186517.9	Adipose.Tissue	0.686550182617441
ENSG00000186543.7	Adipose.Tissue	0.504280357563835
ENSG00000186564.5	Adipose.Tissue	0.418655820667356
ENSG00000186603.4	Adipose.Tissue	0.359211029717352
ENSG00000186715.6	Adipose.Tissue	0.253473592939995
ENSG00000186790.4	Adipose.Tissue	0.529010931341168
ENSG00000186827.6	Adipose.Tissue	0.849599605453265
ENSG00000186844.4	Adipose.Tissue	0.530485256034129
ENSG00000186891.9	Adipose.Tissue	0.571389793470452
ENSG00000186973.6	Adipose.Tissue	0.227548388282666
ENSG00000187010.14	Adipose.Tissue	0.380152968507687
ENSG00000187017.10	Adipose.Tissue	0.185620433157999
ENSG00000187048.8	Adipose.Tissue	0.752520931762645
ENSG00000187140.4	Adipose.Tissue	0.418386968474145
ENSG00000187144.7	Adipose.Tissue	0.439827686545342
ENSG00000187145.10	Adipose.Tissue	0.361668145075664
ENSG00000187147.13	Adipose.Tissue	0.265841213070657
ENSG00000187170.4	Adipose.Tissue	0.474878774374583
ENSG00000187173.3	Adipose.Tissue	0.479739465884257
ENSG00000187180.3	Adipose.Tissue	0.514537756481753
ENSG00000187223.3	Adipose.Tissue	0.493617221539161
ENSG00000187238.5	Adipose.Tissue	0.492899142708946
ENSG00000187481.2	Adipose.Tissue	0.499765128025187
ENSG00000187513.8	Adipose.Tissue	0.915950671281148
ENSG00000187545.5	Adipose.Tissue	0.467432295754199
ENSG00000187554.7	Adipose.Tissue	0.49868800078425
ENSG00000187583.6	Adipose.Tissue	0.300319881783359
ENSG00000187608.5	Adipose.Tissue	0.617063232422103
ENSG00000187634.6	Adipose.Tissue	0.265140508939833
ENSG00000187642.5	Adipose.Tissue	0.279705575615652
ENSG00000187730.6	Adipose.Tissue	0.537421460661607
ENSG00000187733.6	Adipose.Tissue	0.447231840326638
ENSG00000187800.9	Adipose.Tissue	0.90499197398425
ENSG00000187801.10	Adipose.Tissue	0.372531686178014
ENSG00000187815.5	Adipose.Tissue	0.486190022900467
ENSG00000187862.7	Adipose.Tissue	0.437722171335007
ENSG00000187889.8	Adipose.Tissue	0.224894306156478
ENSG00000187942.7	Adipose.Tissue	0.763651231376836
ENSG00000187952.8	Adipose.Tissue	0.379646265997813
ENSG00000187961.9	Adipose.Tissue	0.317565698147218
ENSG00000187980.6	Adipose.Tissue	0.364848212507594
ENSG00000188004.5	Adipose.Tissue	0.272929016310274
ENSG00000188015.5	Adipose.Tissue	0.69283973541755
ENSG00000188060.6	Adipose.Tissue	0.808894019147976
ENSG00000188092.10	Adipose.Tissue	0.436965934036117
ENSG00000188157.9	Adipose.Tissue	0.417262441897993
ENSG00000188257.6	Adipose.Tissue	0.8214620410397
ENSG00000188290.6	Adipose.Tissue	0.54968598217029
ENSG00000188340.1	Adipose.Tissue	0.481200921883946
ENSG00000188396.2	Adipose.Tissue	0.484744627686552
ENSG00000188404.4	Adipose.Tissue	0.67884346827420206
ENSG00000188460.4	Adipose.Tissue	0.514369109760827
ENSG00000188529.10	Adipose.Tissue	0.684014913016238
ENSG00000188585.6	Adipose.Tissue	0.48764119509593
ENSG00000188610.8	Adipose.Tissue	0.719671808108664
ENSG00000188641.8	Adipose.Tissue	0.834540672028113
ENSG00000188643.6	Adipose.Tissue	0.76112768410171
ENSG00000188672.12	Adipose.Tissue	0.296265414945621
ENSG00000188739.10	Adipose.Tissue	0.407660470796701
ENSG00000188761.7	Adipose.Tissue	0.292117077025575
ENSG00000188770.5	Adipose.Tissue	0.509678658962502
ENSG00000188782.3	Adipose.Tissue	0.305662306059004
ENSG00000188783.5	Adipose.Tissue	0.694701169018586
ENSG00000188784.4	Adipose.Tissue	0.473407222983232
ENSG00000188786.9	Adipose.Tissue	0.527061984322298
ENSG00000188800.5	Adipose.Tissue	0.441631934247099
ENSG00000188807.8	Adipose.Tissue	0.363960383097868
ENSG00000188822.6	Adipose.Tissue	0.469507359341584
ENSG00000188859.5	Adipose.Tissue	0.536713027987755
ENSG00000188910.7	Adipose.Tissue	0.267580427018219
ENSG00000188931.3	Adipose.Tissue	0.258711935534049
ENSG00000188976.6	Adipose.Tissue	0.387452811279877
ENSG00000188984.7	Adipose.Tissue	0.706129886467189
ENSG00000189030.8	Adipose.Tissue	0.491102197464672
ENSG00000189171.9	Adipose.Tissue	0.837029245199077
ENSG00000189195.5	Adipose.Tissue	0.623282434367292
ENSG00000189266.7	Adipose.Tissue	0.721365712560198
ENSG00000189280.3	Adipose.Tissue	0.36618396968987
ENSG00000189334.4	Adipose.Tissue	0.224338341917847
ENSG00000189337.11	Adipose.Tissue	0.589218989698981
ENSG00000189339.7	Adipose.Tissue	0.359123100017964
ENSG00000189409.8	Adipose.Tissue	0.469297925628131
ENSG00000189410.7	Adipose.Tissue	0.285277842084506
ENSG00000189433.5	Adipose.Tissue	0.385361952787257
ENSG00000194297.2	Adipose.Tissue	0.453809541786399
ENSG00000196154.7	Adipose.Tissue	0.83489213106589
ENSG00000196171.2	Adipose.Tissue	0.492834045611145
ENSG00000196182.6	Adipose.Tissue	0.432201270552118
ENSG00000196184.7	Adipose.Tissue	0.459686477703611
ENSG00000196187.7	Adipose.Tissue	0.493687347069643
ENSG00000196188.6	Adipose.Tissue	0.338674014391821
ENSG00000196189.8	Adipose.Tissue	0.349356703050512
ENSG00000196266.4	Adipose.Tissue	0.476094266625374
ENSG00000196352.9	Adipose.Tissue	0.650421824872997
ENSG00000196369.6	Adipose.Tissue	0.843122830411598
ENSG00000196407.7	Adipose.Tissue	0.349231343030305
ENSG00000196420.3	Adipose.Tissue	0.455483141789245
ENSG00000196427.9	Adipose.Tissue	0.434066740023422
ENSG00000196449.3	Adipose.Tissue	0.524942427519945
ENSG00000196482.12	Adipose.Tissue	0.20081752447187
ENSG00000196505.6	Adipose.Tissue	0.591319811720387
ENSG00000196517.7	Adipose.Tissue	0.392193607274372
ENSG00000196533.6	Adipose.Tissue	0.547525984751442
ENSG00000196550.6	Adipose.Tissue	0.768244006675911
ENSG00000196581.6	Adipose.Tissue	0.505270893284678
ENSG00000196644.8	Adipose.Tissue	0.481939403413741
ENSG00000196660.6	Adipose.Tissue	0.282449222851315
ENSG00000196734.6	Adipose.Tissue	0.517775236640386
ENSG00000196754.6	Adipose.Tissue	0.344846102444156
ENSG00000196805.6	Adipose.Tissue	0.537007482946323
ENSG00000196878.8	Adipose.Tissue	0.569866980218282
ENSG00000196890.3	Adipose.Tissue	0.351203632366459
ENSG00000197015.2	Adipose.Tissue	0.456929002400464
ENSG00000197056.5	Adipose.Tissue	0.457861735137264
ENSG00000197084.4	Adipose.Tissue	0.513382931930591
ENSG00000197106.6	Adipose.Tissue	0.38111525763176
ENSG00000197147.8	Adipose.Tissue	0.634392230312817
ENSG00000197241.3	Adipose.Tissue	0.532658709483142
ENSG00000197245.4	Adipose.Tissue	0.857557458891612
ENSG00000197273.3	Adipose.Tissue	0.376332504423386
ENSG00000197312.7	Adipose.Tissue	0.719181302880378
ENSG00000197323.6	Adipose.Tissue	0.48075350750572
ENSG00000197364.6	Adipose.Tissue	0.489079678815769
ENSG00000197403.2	Adipose.Tissue	0.480022201217513
ENSG00000197429.6	Adipose.Tissue	0.377437139315227
ENSG00000197520.6	Adipose.Tissue	0.418429906675407
ENSG00000197530.8	Adipose.Tissue	0.194209746858052
ENSG00000197532.1	Adipose.Tissue	0.494139653848301
ENSG00000197568.9	Adipose.Tissue	0.324612456447951
ENSG00000197587.6	Adipose.Tissue	0.476646934520874
ENSG00000197622.8	Adipose.Tissue	0.433866794735673
ENSG00000197721.12	Adipose.Tissue	0.510293391172846
ENSG00000197747.4	Adipose.Tissue	0.865411705390071
ENSG00000197780.5	Adipose.Tissue	0.636884427040094
ENSG00000197785.9	Adipose.Tissue	0.370524905767271
ENSG00000197844.2	Adipose.Tissue	0.431132412781701
ENSG00000197852.8	Adipose.Tissue	0.721089362779143
ENSG00000197880.4	Adipose.Tissue	0.461507546373435
ENSG00000197915.5	Adipose.Tissue	0.47601237225091
ENSG00000197921.5	Adipose.Tissue	0.48289220642708103
ENSG00000197956.5	Adipose.Tissue	0.75278590760984
ENSG00000197959.9	Adipose.Tissue	0.664557515375765
ENSG00000197965.7	Adipose.Tissue	0.776839680529205
ENSG00000197982.12	Adipose.Tissue	0.466118664227069
ENSG00000197989.9	Adipose.Tissue	0.507881656033366
ENSG00000198019.8	Adipose.Tissue	0.605646192994339
ENSG00000198049.5	Adipose.Tissue	0.362617586934851
ENSG00000198160.10	Adipose.Tissue	0.714237944624706
ENSG00000198161.5	Adipose.Tissue	0.520378560185829
ENSG00000198162.8	Adipose.Tissue	0.548176609396373
ENSG00000198198.9	Adipose.Tissue	0.376382192617085
ENSG00000198216.6	Adipose.Tissue	0.445682238063806
ENSG00000198358.4	Adipose.Tissue	0.555146814582816
ENSG00000198400.7	Adipose.Tissue	0.50644400449122
ENSG00000198468.3	Adipose.Tissue	0.35651951385847
ENSG00000198483.8	Adipose.Tissue	0.475249733606661
ENSG00000198492.10	Adipose.Tissue	0.62414631567328
ENSG00000198520.6	Adipose.Tissue	0.410229393575523
ENSG00000198570.5	Adipose.Tissue	0.493585974461061
ENSG00000198574.4	Adipose.Tissue	0.628805160072453
ENSG00000198625.8	Adipose.Tissue	0.523243608289729
ENSG00000198626.11	Adipose.Tissue	0.427041606473601
ENSG00000198658.4	Adipose.Tissue	0.522151494583202
ENSG00000198691.7	Adipose.Tissue	0.733675648252987
ENSG00000198700.5	Adipose.Tissue	0.543196421286511
ENSG00000198703.2	Adipose.Tissue	0.502970851680878
ENSG00000198711.4	Adipose.Tissue	0.486723966601545
ENSG00000198715.7	Adipose.Tissue	0.623806955712744
ENSG00000198734.6	Adipose.Tissue	0.597845129231751
ENSG00000198744.5	Adipose.Tissue	0.571288152464394
ENSG00000198746.8	Adipose.Tissue	0.44393702473436
ENSG00000198754.5	Adipose.Tissue	0.227311903548528
ENSG00000198756.6	Adipose.Tissue	0.310083538955635
ENSG00000198758.6	Adipose.Tissue	0.301703820749591
ENSG00000198765.7	Adipose.Tissue	0.854327536818472
ENSG00000198771.6	Adipose.Tissue	0.777483426940844
ENSG00000198793.8	Adipose.Tissue	0.409949088915024
ENSG00000198797.6	Adipose.Tissue	0.610755074776484
ENSG00000198799.7	Adipose.Tissue	0.533735737873557
ENSG00000198815.4	Adipose.Tissue	0.773518350099506
ENSG00000198821.6	Adipose.Tissue	0.66631128057988
ENSG00000198830.6	Adipose.Tissue	0.408474500181968
ENSG00000198835.3	Adipose.Tissue	0.577735153235723
ENSG00000198837.5	Adipose.Tissue	0.674741524375603
ENSG00000198841.3	Adipose.Tissue	0.584366978002174
ENSG00000198842.5	Adipose.Tissue	0.576482560348582
ENSG00000198854.4	Adipose.Tissue	0.579900306944993
ENSG00000198857.3	Adipose.Tissue	0.805479556832219
ENSG00000198860.7	Adipose.Tissue	0.539017954721906
ENSG00000198890.6	Adipose.Tissue	0.291618234710353
ENSG00000198892.6	Adipose.Tissue	0.424305865922804
ENSG00000198912.6	Adipose.Tissue	0.467939325172683
ENSG00000198929.8	Adipose.Tissue	0.327272142892557
ENSG00000198952.7	Adipose.Tissue	0.220717304615353
ENSG00000198965.3	Adipose.Tissue	0.499778865467204
ENSG00000198967.3	Adipose.Tissue	0.486223488095404
ENSG00000198974.1	Adipose.Tissue	0.501014027936692
ENSG00000198976.1	Adipose.Tissue	0.333029415537589
ENSG00000199059.1	Adipose.Tissue	0.487320142848042
ENSG00000199135.1	Adipose.Tissue	0.499734780542613
ENSG00000199240.1	Adipose.Tissue	0.478066461249169
ENSG00000199270.1	Adipose.Tissue	0.5
ENSG00000199318.1	Adipose.Tissue	0.541764776073385
ENSG00000199334.1	Adipose.Tissue	0.5
ENSG00000199337.1	Adipose.Tissue	0.5
ENSG00000199347.1	Adipose.Tissue	0.604499139230398
ENSG00000199349.1	Adipose.Tissue	0.526188850461319
ENSG00000199352.1	Adipose.Tissue	0.499969430178528
ENSG00000199377.1	Adipose.Tissue	0.543726020493371
ENSG00000199385.1	Adipose.Tissue	0.499282401323795
ENSG00000199396.1	Adipose.Tissue	0.5
ENSG00000199459.1	Adipose.Tissue	0.507102540946885
ENSG00000199471.1	Adipose.Tissue	0.501069338662199
ENSG00000199562.1	Adipose.Tissue	0.485237837989382
ENSG00000199565.1	Adipose.Tissue	0.500454660233938
ENSG00000199595.1	Adipose.Tissue	0.501818584281478
ENSG00000199666.1	Adipose.Tissue	0.483872297030983
ENSG00000199672.1	Adipose.Tissue	0.566180381396166
ENSG00000199710.1	Adipose.Tissue	0.498394584856616
ENSG00000199756.1	Adipose.Tissue	0.495967597025521
ENSG00000199831.1	Adipose.Tissue	0.495177364647596
ENSG00000199837.1	Adipose.Tissue	0.503684211389889
ENSG00000199840.1	Adipose.Tissue	0.500741184841542
ENSG00000199849.1	Adipose.Tissue	0.500689818454385
ENSG00000199879.1	Adipose.Tissue	0.481628112649315
ENSG00000199890.1	Adipose.Tissue	0.51158132140915
ENSG00000199910.1	Adipose.Tissue	0.5
ENSG00000199921.1	Adipose.Tissue	0.499499813095931
ENSG00000199934.1	Adipose.Tissue	0.500875647846082
ENSG00000199959.1	Adipose.Tissue	0.464028057200382
ENSG00000199963.1	Adipose.Tissue	0.506461316385026
ENSG00000200033.1	Adipose.Tissue	0.610716573211618
ENSG00000200036.1	Adipose.Tissue	0.488640970536985
ENSG00000200087.1	Adipose.Tissue	0.508390727907137
ENSG00000200139.1	Adipose.Tissue	0.502239394226977
ENSG00000200154.1	Adipose.Tissue	0.501312586952853
ENSG00000200169.1	Adipose.Tissue	0.595568986592046
ENSG00000200171.1	Adipose.Tissue	0.500337794455605
ENSG00000200175.1	Adipose.Tissue	0.500973109264815
ENSG00000200181.1	Adipose.Tissue	0.499465575042629
ENSG00000200220.1	Adipose.Tissue	0.49311605052324903
ENSG00000200254.1	Adipose.Tissue	0.501165913099552
ENSG00000200262.1	Adipose.Tissue	0.497663516626913
ENSG00000200327.1	Adipose.Tissue	0.499612999051655
ENSG00000200343.1	Adipose.Tissue	0.5
ENSG00000200344.1	Adipose.Tissue	0.436984509461131
ENSG00000200360.1	Adipose.Tissue	0.511162781371155
ENSG00000200370.1	Adipose.Tissue	0.499989681999216
ENSG00000200381.1	Adipose.Tissue	0.5
ENSG00000200403.1	Adipose.Tissue	0.451635519878396
ENSG00000200408.1	Adipose.Tissue	0.493518819472886
ENSG00000200421.1	Adipose.Tissue	0.495310029036587
ENSG00000200508.1	Adipose.Tissue	0.499998174311177
ENSG00000200536.1	Adipose.Tissue	0.494962460008696
ENSG00000200547.1	Adipose.Tissue	0.490290228210786
ENSG00000200575.1	Adipose.Tissue	0.489851162684823
ENSG00000200591.1	Adipose.Tissue	0.451902427459978
ENSG00000200601.1	Adipose.Tissue	0.49981821012561
ENSG00000200624.1	Adipose.Tissue	0.5
ENSG00000200674.1	Adipose.Tissue	0.448398468717301
ENSG00000200755.1	Adipose.Tissue	0.493309071205268
ENSG00000200759.1	Adipose.Tissue	0.481736778651297
ENSG00000200796.1	Adipose.Tissue	0.498963205591241
ENSG00000200800.1	Adipose.Tissue	0.499178475394776
ENSG00000200839.1	Adipose.Tissue	0.487794637647377
ENSG00000200913.1	Adipose.Tissue	0.53077535308643
ENSG00000200942.1	Adipose.Tissue	0.514337394769046
ENSG00000200972.1	Adipose.Tissue	0.505847821107266
ENSG00000200975.1	Adipose.Tissue	0.495259256096884
ENSG00000201003.1	Adipose.Tissue	0.481658812305479
ENSG00000201028.1	Adipose.Tissue	0.490206156788192
ENSG00000201032.1	Adipose.Tissue	0.479700066472214
ENSG00000201105.1	Adipose.Tissue	0.513320692737645
ENSG00000201114.1	Adipose.Tissue	0.497108004373533
ENSG00000201126.1	Adipose.Tissue	0.501406160699919
ENSG00000201129.1	Adipose.Tissue	0.5
ENSG00000201134.1	Adipose.Tissue	0.410833929538392
ENSG00000201135.1	Adipose.Tissue	0.499739738669129
ENSG00000201142.1	Adipose.Tissue	0.473872819870787
ENSG00000201148.1	Adipose.Tissue	0.499498404341226
ENSG00000201153.1	Adipose.Tissue	0.498779008912036
ENSG00000201183.1	Adipose.Tissue	0.499670795394367
ENSG00000201270.1	Adipose.Tissue	0.49942981682408
ENSG00000201273.1	Adipose.Tissue	0.487752575554026
ENSG00000201312.1	Adipose.Tissue	0.499690099765011
ENSG00000201317.1	Adipose.Tissue	0.498603362797037
ENSG00000201321.1	Adipose.Tissue	0.493923861075885
ENSG00000201347.1	Adipose.Tissue	0.456730889761467
ENSG00000201355.1	Adipose.Tissue	0.5
ENSG00000201421.1	Adipose.Tissue	0.500125903684373
ENSG00000201448.1	Adipose.Tissue	0.493989122535363
ENSG00000201457.1	Adipose.Tissue	0.556244930672526
ENSG00000201491.1	Adipose.Tissue	0.499530889336487
ENSG00000201492.1	Adipose.Tissue	0.509303035335605
ENSG00000201493.1	Adipose.Tissue	0.498894226482853
ENSG00000201542.1	Adipose.Tissue	0.496932322969838
ENSG00000201544.1	Adipose.Tissue	0.667066786334156
ENSG00000201558.1	Adipose.Tissue	0.522954017489587
ENSG00000201588.1	Adipose.Tissue	0.5
ENSG00000201596.1	Adipose.Tissue	0.499301557638315
ENSG00000201608.1	Adipose.Tissue	0.483213747514655
ENSG00000201609.1	Adipose.Tissue	0.496926787053405
ENSG00000201614.1	Adipose.Tissue	0.496264224561795
ENSG00000201619.1	Adipose.Tissue	0.50053183407891
ENSG00000201620.1	Adipose.Tissue	0.502096363896269
ENSG00000201638.1	Adipose.Tissue	0.499183596110607
ENSG00000201699.1	Adipose.Tissue	0.522039478161465
ENSG00000201725.1	Adipose.Tissue	0.478273855654076
ENSG00000201746.1	Adipose.Tissue	0.495356213564815
ENSG00000201789.1	Adipose.Tissue	0.503880744507453
ENSG00000201791.1	Adipose.Tissue	0.493631609459255
ENSG00000201801.1	Adipose.Tissue	0.499149333333055
ENSG00000201868.1	Adipose.Tissue	0.491977998801081
ENSG00000201898.1	Adipose.Tissue	0.504110455013835
ENSG00000201900.1	Adipose.Tissue	0.551048029391127
ENSG00000201919.1	Adipose.Tissue	0.484215626909166
ENSG00000201925.1	Adipose.Tissue	0.5
ENSG00000201944.1	Adipose.Tissue	0.5429603808603
ENSG00000201987.1	Adipose.Tissue	0.498547266326272
ENSG00000202027.1	Adipose.Tissue	0.500845439150592
ENSG00000202031.1	Adipose.Tissue	0.51050064064848
ENSG00000202056.1	Adipose.Tissue	0.493655065768857
ENSG00000202063.1	Adipose.Tissue	0.486663780417431
ENSG00000202064.1	Adipose.Tissue	0.500960626914592
ENSG00000202078.1	Adipose.Tissue	0.748636791987704
ENSG00000202082.1	Adipose.Tissue	0.499846878199454
ENSG00000202107.1	Adipose.Tissue	0.487033369818882
ENSG00000202129.1	Adipose.Tissue	0.497610515031142
ENSG00000202140.1	Adipose.Tissue	0.502487118092642
ENSG00000202167.1	Adipose.Tissue	0.495078309051504
ENSG00000202222.1	Adipose.Tissue	0.488306212861573
ENSG00000202254.1	Adipose.Tissue	0.499679779406257
ENSG00000202257.1	Adipose.Tissue	0.5
ENSG00000202259.1	Adipose.Tissue	0.515129398439022
ENSG00000202263.1	Adipose.Tissue	0.50363254098197
ENSG00000202264.1	Adipose.Tissue	0.49530555523572
ENSG00000202300.1	Adipose.Tissue	0.502044147426379
ENSG00000202329.1	Adipose.Tissue	0.498977133321482
ENSG00000202385.1	Adipose.Tissue	0.473347927342168
ENSG00000202408.1	Adipose.Tissue	0.430316310663975
ENSG00000202415.1	Adipose.Tissue	0.465059536919902
ENSG00000202461.1	Adipose.Tissue	0.495182220951585
ENSG00000202491.1	Adipose.Tissue	0.500482146805967
ENSG00000202496.1	Adipose.Tissue	0.584960799922614
ENSG00000202498.1	Adipose.Tissue	0.496276984508014
ENSG00000202521.1	Adipose.Tissue	0.5
ENSG00000202526.1	Adipose.Tissue	0.5
ENSG00000202609.2	Adipose.Tissue	0.499966783699185
ENSG00000203257.1	Adipose.Tissue	0.45643629498826
ENSG00000203260.2	Adipose.Tissue	0.46299797558989497
ENSG00000203276.2	Adipose.Tissue	0.342326197996323
ENSG00000203288.3	Adipose.Tissue	0.387599894593934
ENSG00000203301.2	Adipose.Tissue	0.711955256220574
ENSG00000203307.2	Adipose.Tissue	0.523293916465088
ENSG00000203325.3	Adipose.Tissue	0.567031926823253
ENSG00000203356.2	Adipose.Tissue	0.311426714546941
ENSG00000203589.2	Adipose.Tissue	0.433606860834749
ENSG00000203601.3	Adipose.Tissue	0.396932140304317
ENSG00000203605.3	Adipose.Tissue	0.466352563050671
ENSG00000203620.2	Adipose.Tissue	0.499732518413366
ENSG00000203684.5	Adipose.Tissue	0.388076296741355
ENSG00000203685.5	Adipose.Tissue	0.616446364818111
ENSG00000203691.2	Adipose.Tissue	0.484149103928748
ENSG00000203697.7	Adipose.Tissue	0.376671448403815
ENSG00000203705.6	Adipose.Tissue	0.666765674714934
ENSG00000203706.4	Adipose.Tissue	0.633294202136665
ENSG00000203709.5	Adipose.Tissue	0.258938936825626
ENSG00000203710.6	Adipose.Tissue	0.774903108939324
ENSG00000203721.1	Adipose.Tissue	0.41697578379352
ENSG00000203724.6	Adipose.Tissue	0.433581632155597
ENSG00000203729.4	Adipose.Tissue	0.420230933145982
ENSG00000203730.2	Adipose.Tissue	0.344790630640446
ENSG00000203737.2	Adipose.Tissue	0.444773001163747
ENSG00000203739.3	Adipose.Tissue	0.345467540149916
ENSG00000203740.3	Adipose.Tissue	0.460402890924884
[truncated: 998,000+ more rows]
